# Supplementary material for: One‐Dimensional Polycyclic Aromatic Hydrocarbons Incorporating Multiple Dithiafulvene Units—Novel Multi‐Redox and Electrochromic Systems
Source: Angew Chem Int Ed Engl. 2026 Mar 5;65(16):e25025. doi: 10.1002/anie.202525025 (PMC13080414; doi:10.1002/anie.202525025)
Supplement: Supplementary file 2 — Supporting File 2: anie71734‐sup‐0002‐Data.zip. [file ANIE-65-e25025-s001.zip]

Archive with 3 entries (3 files):
- Hp8hx.xlsx
- MHvop.xlsx
- 2501210.cif
