# Supplementary material for: One‐Dimensional Polycyclic Aromatic Hydrocarbons Incorporating Multiple Dithiafulvene Units—Novel Multi‐Redox and Electrochromic Systems
Source: Angew Chem Int Ed Engl. 2026 Mar 5;65(16):e25025. doi: 10.1002/anie.202525025 (PMC13080414; doi:10.1002/anie.202525025)
Supplement: Supplementary file 2 — Supporting File 2: anie71734‐sup‐0002‐Data.zip. [file ANIE-65-e25025-s001.zip › MHvop.xlsx]

## Sheet: Input Data
x1: concentration	x3: G/H equivalent total	y1: Chemical shift value (b)
0.0055	0.0055	7.85
0.00275	0.00275	7.92
0.0025	0.0025	7.95
0.00138	0.00138	7.99
0.00125	0.00125	8.02
0.00069	0.00069	8.05
0.00063	0.00063	8.09
0.00031	0.00031	8.13
0.00017	0.00017	8.15
0.00015	0.00015	8.17
8.6e-05	8.6e-05	8.18
8e-05	8e-05	8.2
4e-05	4e-05	8.21

## Sheet: Input Options
Fitter	nmrdimer
Kₑ	100
Dilute	FALSE
Subtract initial values	TRUE
Method	Nelder-Mead
Flavour

## Sheet: Output Parameters
Kₑ	Kₑ error (%)	SSR	Datapoints fitted	Params fitted	H + He/2 coeffs	Hs + He/2 coeffs	Raw coeffs 1	Raw coeffs 2
610.95	9.82243	0.00138187	13	3	0.367479	-0.25317	0.367479	-0.25317

## Sheet: Output Fit
x1: concentration	x3: G/H equivalent total	y1: Chemical shift value (b)	y1: Residuals	y1: Molefractions	y2: Molefractions	y3: Molefractions
0.0055	0.0055	7.85543	0.00542724	0.173603	0.34029	0.486108
0.00275	0.00275	7.92534	0.00533984	0.280159	0.221558	0.498283
0.0025	0.0025	7.93539	-0.0146065	0.29757	0.206571	0.49586
0.00138	0.00138	7.99841	0.0084093	0.41865	0.124587	0.456763
0.00125	0.00125	8.00872	-0.0112771	0.44043	0.113132	0.446438
0.00069	0.00069	8.0672	0.0172019	0.574369	0.0586262	0.367004
0.00063	0.00063	8.07543	-0.0145718	0.594635	0.0523833	0.352981
0.00031	0.00031	8.13055	0.000552115	0.739501	0.0196161	0.240883
0.00017	0.00017	8.1637	0.0137035	0.83422	0.00750707	0.158273
0.00015	0.00015	8.16912	-0.000880971	0.850236	0.00607117	0.143693
8.6e-05	8.6e-05	8.1879	0.00790251	0.906964	0.00227085	0.0907651
8e-05	8e-05	8.18979	-0.01021	0.912766	0.00199026	0.0852441
4e-05	4e-05	8.20301	-0.00698996	0.95392	0.000543443	0.0455369

## Sheet: Output Fit Quality
RMS: Chemical shift value (b)	0.0103101
RMS: Total	0.0103101
Covariance: Chemical shift value (b)	0.00844664
Covariance: Total	0.00844664
