# Supplementary material for: One‐Dimensional Polycyclic Aromatic Hydrocarbons Incorporating Multiple Dithiafulvene Units—Novel Multi‐Redox and Electrochromic Systems
Source: Angew Chem Int Ed Engl. 2026 Mar 5;65(16):e25025. doi: 10.1002/anie.202525025 (PMC13080414; doi:10.1002/anie.202525025)
Supplement: Supplementary file 2 — Supporting File 2: anie71734‐sup‐0002‐Data.zip. [file ANIE-65-e25025-s001.zip › 2501210.cif]

####################################################################### 
# 
# This file contains crystal structure data downloaded from the 
# Cambridge Structural Database (CSD) hosted by the Cambridge 
# Crystallographic Data Centre (CCDC).
# 
# Full information about CCDC data access policies and citation 
# guidelines are available at http://www.ccdc.cam.ac.uk/access/V1 
# 
# Audit and citation data items may have been added by the CCDC. 
# Please retain this information to preserve the provenance of 
# this file and to allow appropriate attribution of the data. 
# 
#######################################################################

data_mo_d8v7047
_database_code_depnum_ccdc_archive 'CCDC 2501210'
loop_
_audit_author_name
_audit_author_address
'Florim Seljmani'
;University of Copenhagen
Denmark
;
_audit_update_record             
;
2025-11-07 deposited with the CCDC.	2025-11-07 downloaded from the CCDC.
;
# start Validation Reply Form
_vrf_RINTA01_mo_d8v7047          
;
PROBLEM: The value of Rint is greater than 0.12
RESPONSE: Challenging to grow better crystals due to the nature of nucleation forming thin needles starting from the nucleation point and growing into each other.
;
_vrf_PLAT220_mo_d8v7047          
;
PROBLEM: NonSolvent   Resd 1  C   Ueq(max)/Ueq(min) Range        3.6 Ratio
RESPONSE: Exptected for molecule containing a rigid core and free alkyl chains
;
_vrf_PLAT222_mo_d8v7047          
;
PROBLEM: NonSolvent Resd 1  H   Uiso(max)/Uiso(min) Range        4.2 Ratio
RESPONSE: Exptected for molecule containing a rigid core and free alkyl chains
;
# Added during the CSD deposition process: Friday 07 November 2025 12:15 PM
# end Validation Reply Form

_audit_creation_date             2025-11-07
_audit_creation_method           
;
Olex2 1.5
(compiled 2025.02.27 svn.r83f5de26 for OlexSys, GUI svn.r7172)
;
_shelx_SHELXL_version_number     2019/3
loop_
_audit_author_email
wtc401@alumni.ku.dk
_chemical_name_common            ?
_chemical_name_systematic        ?
_chemical_formula_moiety         'C48 H42 S12'
_chemical_formula_sum            'C48 H42 S12'
_chemical_formula_weight         1003.53
_chemical_melting_point          ?
loop_
_atom_type_symbol
_atom_type_description
_atom_type_scat_dispersion_real
_atom_type_scat_dispersion_imag
_atom_type_scat_source
C C 0.0033 0.0016 'International Tables Vol C Tables 4.2.6.8 and 6.1.1.4'
H H 0.0000 0.0000 'International Tables Vol C Tables 4.2.6.8 and 6.1.1.4'
S S 0.1246 0.1234 'International Tables Vol C Tables 4.2.6.8 and 6.1.1.4'

_shelx_space_group_comment       
;
The symmetry employed for this shelxl refinement is uniquely defined
by the following loop, which should always be used as a source of
symmetry information in preference to the above space-group names.
They are only intended as comments.
;
_space_group_crystal_system      monoclinic
_space_group_IT_number           14
_space_group_name_H-M_alt        'P 1 21/c 1'
_space_group_name_Hall           '-P 2ybc'
loop_
_space_group_symop_operation_xyz
'x, y, z'
'-x, y+1/2, -z+1/2'
'-x, -y, -z'
'x, -y-1/2, z-1/2'

_cell_length_a                   32.143(4)
_cell_length_b                   5.1980(5)
_cell_length_c                   27.022(3)
_cell_angle_alpha                90
_cell_angle_beta                 90.100(4)
_cell_angle_gamma                90
_cell_volume                     4514.9(9)
_cell_formula_units_Z            4
_cell_measurement_reflns_used    4568
_cell_measurement_temperature    100.00
_cell_measurement_theta_max      25.088
_cell_measurement_theta_min      2.424
_shelx_estimated_absorpt_T_max   0.961
_shelx_estimated_absorpt_T_min   0.681
_exptl_absorpt_coefficient_mu    0.617
_exptl_absorpt_correction_T_max  0.7456
_exptl_absorpt_correction_T_min  0.6757
_exptl_absorpt_correction_type   multi-scan
_exptl_absorpt_process_details   
;
SADABS-2016/2 (Bruker,2016/2) was used for absorption correction.
wR2(int) was 0.1109 before and 0.0603 after correction.
The Ratio of minimum to maximum transmission is 0.9062.
The \l/2 correction factor is Not present.
;
_exptl_absorpt_special_details   ?
_exptl_crystal_colour            'clear orange'
_exptl_crystal_colour_lustre     clear
_exptl_crystal_colour_modifier   .
_exptl_crystal_colour_primary    orange
_exptl_crystal_density_diffrn    1.476
_exptl_crystal_density_meas      ?
_exptl_crystal_density_method    ?
_exptl_crystal_description       needle
_exptl_crystal_F_000             2088
_exptl_crystal_preparation       ?
_exptl_crystal_recrystallization_method 
'Grown by vapour diffusion (chloroform/pentane)'
_exptl_crystal_size_max          0.676
_exptl_crystal_size_mid          0.113
_exptl_crystal_size_min          0.065
_exptl_transmission_factor_max   ?
_exptl_transmission_factor_min   ?
_diffrn_reflns_av_R_equivalents  0.1609
_diffrn_reflns_av_unetI/netI     0.0736
_diffrn_reflns_Laue_measured_fraction_full 0.999
_diffrn_reflns_Laue_measured_fraction_max 0.999
_diffrn_reflns_limit_h_max       38
_diffrn_reflns_limit_h_min       -38
_diffrn_reflns_limit_k_max       6
_diffrn_reflns_limit_k_min       -6
_diffrn_reflns_limit_l_max       32
_diffrn_reflns_limit_l_min       -32
_diffrn_reflns_number            70740
_diffrn_reflns_point_group_measured_fraction_full 0.999
_diffrn_reflns_point_group_measured_fraction_max 0.999
_diffrn_reflns_theta_full        25.000
_diffrn_reflns_theta_max         25.000
_diffrn_reflns_theta_min         1.971
_diffrn_ambient_temperature      100.00
_diffrn_detector_area_resol_mean ?
_diffrn_measured_fraction_theta_full 0.999
_diffrn_measured_fraction_theta_max 0.999
_diffrn_measurement_device_type  'Bruker D8 Venture'
_diffrn_measurement_method       ?
_diffrn_radiation_type           MoK\a
_diffrn_radiation_wavelength     0.71073
_diffrn_source                   ?
_diffrn_source_current           1.0
_diffrn_source_power             0.05
_diffrn_source_voltage           50.0
_reflns_Friedel_coverage         0.000
_reflns_Friedel_fraction_full    .
_reflns_Friedel_fraction_max     .
_reflns_number_gt                5096
_reflns_number_total             7945
_reflns_special_details          
;
 Reflections were merged by SHELXL according to the crystal
 class for the calculation of statistics and refinement.
 
 _reflns_Friedel_fraction is defined as the number of unique
 Friedel pairs measured divided by the number that would be
 possible theoretically, ignoring centric projections and
 systematic absences.
;
_reflns_threshold_expression     'I > 2\s(I)'
_computing_cell_refinement       'SAINT V8.40B (?, 2016)'
_computing_data_collection       ?
_computing_data_reduction        'SAINT V8.40B (?, 2016)'
_computing_molecular_graphics    'Olex2 1.5 (Dolomanov et al., 2009)'
_computing_publication_material  'Olex2 1.5 (Dolomanov et al., 2009)'
_computing_structure_refinement  'SHELXL 2019/3 (Sheldrick, 2015)'
_computing_structure_solution    'SHELXT  (Sheldrick, 2015)'
_refine_diff_density_max         0.754
_refine_diff_density_min         -0.498
_refine_diff_density_rms         0.089
_refine_ls_extinction_coef       .
_refine_ls_extinction_method     none
_refine_ls_goodness_of_fit_ref   1.032
_refine_ls_hydrogen_treatment    constr
_refine_ls_matrix_type           full
_refine_ls_number_parameters     566
_refine_ls_number_reflns         7945
_refine_ls_number_restraints     37
_refine_ls_R_factor_all          0.1103
_refine_ls_R_factor_gt           0.0594
_refine_ls_restrained_S_all      1.031
_refine_ls_shift/su_max          0.001
_refine_ls_shift/su_mean         0.000
_refine_ls_structure_factor_coef Fsqd
_refine_ls_weighting_details     
'w=1/[\s^2^(Fo^2^)+(0.0750P)^2^+1.5872P] where P=(Fo^2^+2Fc^2^)/3'
_refine_ls_weighting_scheme      calc
_refine_ls_wR_factor_gt          0.1356
_refine_ls_wR_factor_ref         0.1521
_refine_special_details          ?
_olex2_refinement_description    
;
1. Fixed Uiso
 At 1.2 times of:
  All C(H) groups, All C(H,H) groups
 At 1.5 times of:
  All C(H,H,H) groups
2. Restrained distances
 S7-C38B \\sim C38B-C38A
 with sigma of 0.02
 C38B-C39B \\sim C38A-C39A
 with sigma of 0.02
3. Uiso/Uaniso restraints and constraints
C38A \\sim C39A \\sim C38B \\sim C39B: within 1.7A with sigma of 0.005 and
sigma for terminal atoms of 0.01 within 1.7A
4. Others
 Fixed Sof: C38A(0.67) H38A(0.67) H38B(0.67) C39B(0.33) H39A(0.33) H39B(0.33)
 H39C(0.33) C38B(0.33) H38C(0.33) H38D(0.33) C39A(0.67) H39D(0.67) H39E(0.67)
 H39F(0.67)
5.a Secondary CH2 refined with riding coordinates:
 C31(H31A,H31B), C47(H47A,H47B), C33(H33A,H33B), C38A(H38A,H38B), C40(H40A,
 H40B), C45(H45A,H45B), C38B(H38C,H38D)
5.b Aromatic/amide H refined with riding coordinates:
 C23(H23), C26(H26), C19(H19), C18(H18), C17(H17), C16(H16), C9(H9), C13(H13),
 C6(H6), C5(H5), C4(H4), C3(H3)
5.c Idealised Me refined as rotating group:
 C32(H32A,H32B,H32C), C48(H48A,H48B,H48C), C34(H34A,H34B,H34C), C39B(H39A,H39B,
 H39C), C41(H41A,H41B,H41C), C46(H46A,H46B,H46C), C39A(H39D,H39E,H39F)
;
_atom_sites_solution_hydrogens   geom
_atom_sites_solution_primary     dual
_atom_sites_solution_secondary   ?
loop_
_atom_site_label
_atom_site_type_symbol
_atom_site_fract_x
_atom_site_fract_y
_atom_site_fract_z
_atom_site_U_iso_or_equiv
_atom_site_adp_type
_atom_site_occupancy
_atom_site_site_symmetry_order
_atom_site_calc_flag
_atom_site_refinement_flags_posn
_atom_site_refinement_flags_adp
_atom_site_refinement_flags_occupancy
_atom_site_disorder_assembly
_atom_site_disorder_group
S4 S 0.76035(5) -0.6734(2) 0.14680(5) 0.0356(3) Uani 1 1 d . . . . .
S2 S 0.81608(4) -0.2867(2) 0.19554(4) 0.0276(3) Uani 1 1 d . . . . .
S10 S 0.62915(4) 0.3057(2) 0.37548(5) 0.0279(3) Uani 1 1 d . . . . .
S12 S 0.57551(4) -0.0957(2) 0.33040(5) 0.0331(3) Uani 1 1 d . . . . .
S3 S 0.68801(5) -0.4776(2) 0.22919(5) 0.0387(4) Uani 1 1 d . . . . .
S1 S 0.75144(4) -0.0868(2) 0.26037(4) 0.0263(3) Uani 1 1 d . . . . .
S5 S 0.83029(4) 1.3084(2) 0.46999(4) 0.0248(3) Uani 1 1 d . . . . .
S7 S 0.88681(4) 1.6801(2) 0.52196(5) 0.0332(3) Uani 1 1 d . . . . .
S6 S 0.89651(4) 1.0792(2) 0.41123(5) 0.0281(3) Uani 1 1 d . . . . .
S8 S 0.96279(5) 1.4246(3) 0.45509(7) 0.0506(4) Uani 1 1 d . . . . .
S9 S 0.56496(4) 0.5029(2) 0.44180(5) 0.0309(3) Uani 1 1 d . . . . .
S11 S 0.50200(4) 0.1059(2) 0.41246(5) 0.0362(3) Uani 1 1 d . . . . .
C32 C 0.7529(2) -0.2837(9) 0.07571(19) 0.0536(18) Uani 1 1 d . . . . .
H32A H 0.764662 -0.208831 0.045543 0.080 Uiso 1 1 calc R U . . .
H32B H 0.753908 -0.156555 0.102465 0.080 Uiso 1 1 calc R U . . .
H32C H 0.723903 -0.333395 0.069595 0.080 Uiso 1 1 calc R U . . .
C31 C 0.7774(2) -0.5153(10) 0.09019(18) 0.0435(15) Uani 1 1 d . . . . .
H31A H 0.806883 -0.463922 0.094284 0.052 Uiso 1 1 calc R U . . .
H31B H 0.776140 -0.641452 0.062778 0.052 Uiso 1 1 calc R U . . .
C29 C 0.76658(16) -0.4251(8) 0.18958(17) 0.0270(11) Uani 1 1 d . . . . .
C28 C 0.80317(15) -0.0608(8) 0.24151(16) 0.0208(10) Uani 1 1 d . . . . .
C21 C 0.83099(14) 0.1094(8) 0.26116(15) 0.0195(10) Uani 1 1 d . . . . .
C22 C 0.82198(14) 0.3052(8) 0.29922(15) 0.0191(10) Uani 1 1 d . . . . .
C23 C 0.78588(14) 0.3699(8) 0.32496(15) 0.0192(10) Uani 1 1 d . . . . .
H23 H 0.760586 0.279818 0.319409 0.023 Uiso 1 1 calc R U . . .
C24 C 0.78800(14) 0.5695(8) 0.35886(15) 0.0175(10) Uani 1 1 d . . . . .
C25 C 0.75496(14) 0.6763(8) 0.38928(15) 0.0172(9) Uani 1 1 d . . . . .
C26 C 0.71365(14) 0.6035(8) 0.39300(15) 0.0182(10) Uani 1 1 d . . . . .
H26 H 0.703008 0.466439 0.373460 0.022 Uiso 1 1 calc R U . . .
C27 C 0.68801(14) 0.7347(8) 0.42590(15) 0.0193(10) Uani 1 1 d . . . . .
C1 C 0.64434(15) 0.7035(8) 0.44011(16) 0.0228(10) Uani 1 1 d . . . . .
C42 C 0.61657(14) 0.5301(8) 0.42138(16) 0.0211(10) Uani 1 1 d . . . . .
C44 C 0.58034(15) 0.1553(9) 0.37302(18) 0.0283(11) Uani 1 1 d . . . . .
C47 C 0.5455(2) 0.0582(11) 0.2816(2) 0.0494(16) Uani 1 1 d . . . . .
H47A H 0.539499 -0.069308 0.255329 0.059 Uiso 1 1 calc R U . . .
H47B H 0.518531 0.116712 0.295339 0.059 Uiso 1 1 calc R U . . .
C48 C 0.5679(2) 0.2863(10) 0.2591(2) 0.0486(16) Uani 1 1 d . . . . .
H48A H 0.595150 0.231246 0.246850 0.073 Uiso 1 1 calc R U . . .
H48B H 0.571591 0.420054 0.284258 0.073 Uiso 1 1 calc R U . . .
H48C H 0.551396 0.355055 0.231548 0.073 Uiso 1 1 calc R U . . .
C34 C 0.6530(2) -0.1146(12) 0.1692(2) 0.0526(16) Uani 1 1 d . . . . .
H34A H 0.681558 -0.077070 0.158698 0.079 Uiso 1 1 calc R U . . .
H34B H 0.636110 0.041682 0.166535 0.079 Uiso 1 1 calc R U . . .
H34C H 0.641231 -0.248925 0.147964 0.079 Uiso 1 1 calc R U . . .
C33 C 0.65332(18) -0.2049(10) 0.2216(2) 0.0450(15) Uani 1 1 d . . . . .
H33A H 0.624790 -0.254938 0.231407 0.054 Uiso 1 1 calc R U . . .
H33B H 0.662457 -0.062824 0.243449 0.054 Uiso 1 1 calc R U . . .
C30 C 0.73716(16) -0.3391(8) 0.22057(17) 0.0282(11) Uani 1 1 d . . . . .
C20 C 0.87510(15) 0.1352(8) 0.24882(16) 0.0228(10) Uani 1 1 d . . . . .
C19 C 0.90142(16) -0.0014(9) 0.21755(17) 0.0292(12) Uani 1 1 d . . . . .
H19 H 0.891110 -0.143173 0.199043 0.035 Uiso 1 1 calc R U . . .
C18 C 0.94276(17) 0.0708(10) 0.21362(19) 0.0367(13) Uani 1 1 d . . . . .
H18 H 0.960652 -0.022804 0.192241 0.044 Uiso 1 1 calc R U . . .
C17 C 0.95845(17) 0.2756(10) 0.24010(18) 0.0340(12) Uani 1 1 d . . . . .
H17 H 0.986764 0.323897 0.236254 0.041 Uiso 1 1 calc R U . . .
C16 C 0.93303(15) 0.4122(9) 0.27244(17) 0.0286(11) Uani 1 1 d . . . . .
H16 H 0.943723 0.552621 0.291040 0.034 Uiso 1 1 calc R U . . .
C15 C 0.89208(15) 0.3391(8) 0.27683(16) 0.0237(11) Uani 1 1 d . . . . .
C14 C 0.85915(14) 0.4456(8) 0.30851(15) 0.0203(10) Uani 1 1 d . . . . .
C8 C 0.70502(14) 0.9399(8) 0.45409(15) 0.0198(10) Uani 1 1 d . . . . .
C9 C 0.74609(14) 1.0154(8) 0.44984(15) 0.0198(10) Uani 1 1 d . . . . .
H9 H 0.756500 1.156259 0.468530 0.024 Uiso 1 1 calc R U . . .
C10 C 0.77181(14) 0.8812(8) 0.41768(16) 0.0193(10) Uani 1 1 d . . . . .
C11 C 0.81602(14) 0.9042(8) 0.40594(15) 0.0195(10) Uani 1 1 d . . . . .
C12 C 0.82479(14) 0.7072(8) 0.36821(15) 0.0196(10) Uani 1 1 d . . . . .
C13 C 0.86108(14) 0.6447(8) 0.34226(15) 0.0202(10) Uani 1 1 d . . . . .
H13 H 0.886234 0.736485 0.347693 0.024 Uiso 1 1 calc R U . . .
C35 C 0.84374(14) 1.0718(8) 0.42642(16) 0.0187(10) Uani 1 1 d . . . . .
C36 C 0.88063(16) 1.4284(8) 0.47968(17) 0.0273(11) Uani 1 1 d . . . . .
C38A C 0.8741(4) 1.5217(16) 0.5793(3) 0.049(2) Uani 0.67 1 d D U P A 1
H38A H 0.875853 1.647565 0.606720 0.058 Uiso 0.67 1 calc R U P A 1
H38B H 0.845136 1.457747 0.577648 0.058 Uiso 0.67 1 calc R U P A 1
C39B C 0.8774(7) 1.292(4) 0.5952(8) 0.047(4) Uani 0.33 1 d D U P A 2
H39A H 0.878771 1.155091 0.570181 0.070 Uiso 0.33 1 calc R U P A 2
H39B H 0.848460 1.345876 0.599452 0.070 Uiso 0.33 1 calc R U P A 2
H39C H 0.888291 1.226670 0.626677 0.070 Uiso 0.33 1 calc R U P A 2
C37 C 0.91112(16) 1.3220(9) 0.45265(18) 0.0301(12) Uani 1 1 d . . . . .
C40 C 0.99234(17) 1.1418(10) 0.4392(2) 0.0395(13) Uani 1 1 d . . . . .
H40A H 1.019304 1.150278 0.456880 0.047 Uiso 1 1 calc R U . . .
H40B H 0.977248 0.989634 0.451932 0.047 Uiso 1 1 calc R U . . .
C41 C 1.0011(2) 1.0984(14) 0.3856(2) 0.0619(19) Uani 1 1 d . . . . .
H41A H 0.975214 1.051394 0.368601 0.093 Uiso 1 1 calc R U . . .
H41B H 1.021349 0.958913 0.382088 0.093 Uiso 1 1 calc R U . . .
H41C H 1.012326 1.256247 0.371074 0.093 Uiso 1 1 calc R U . . .
C7 C 0.67257(15) 1.0380(8) 0.48698(16) 0.0225(10) Uani 1 1 d . . . . .
C6 C 0.67401(16) 1.2349(9) 0.52164(17) 0.0271(11) Uani 1 1 d . . . . .
H6 H 0.698800 1.331489 0.526311 0.033 Uiso 1 1 calc R U . . .
C5 C 0.63901(16) 1.2884(9) 0.54920(18) 0.0314(12) Uani 1 1 d . . . . .
H5 H 0.639483 1.422628 0.573057 0.038 Uiso 1 1 calc R U . . .
C4 C 0.60302(17) 1.1451(9) 0.54189(19) 0.0346(13) Uani 1 1 d . . . . .
H4 H 0.579179 1.181341 0.561411 0.042 Uiso 1 1 calc R U . . .
C3 C 0.60101(16) 0.9514(9) 0.50704(18) 0.0293(12) Uani 1 1 d . . . . .
H3 H 0.575951 0.857541 0.502358 0.035 Uiso 1 1 calc R U . . .
C2 C 0.63592(15) 0.8950(8) 0.47889(16) 0.0232(11) Uani 1 1 d . . . . .
C43 C 0.55105(15) 0.2440(9) 0.40357(18) 0.0291(12) Uani 1 1 d . . . . .
C45 C 0.46865(17) 0.3866(10) 0.4063(2) 0.0385(13) Uani 1 1 d . . . . .
H45A H 0.439985 0.339155 0.416082 0.046 Uiso 1 1 calc R U . . .
H45B H 0.478468 0.521701 0.429395 0.046 Uiso 1 1 calc R U . . .
C46 C 0.46788(18) 0.4915(10) 0.35597(19) 0.0403(13) Uani 1 1 d . . . . .
H46A H 0.496195 0.537800 0.345949 0.060 Uiso 1 1 calc R U . . .
H46B H 0.450176 0.644973 0.355118 0.060 Uiso 1 1 calc R U . . .
H46C H 0.456746 0.361950 0.333171 0.060 Uiso 1 1 calc R U . . .
C38B C 0.9024(7) 1.511(4) 0.5790(7) 0.050(3) Uani 0.33 1 d D U P A 2
H38C H 0.931337 1.449972 0.574506 0.061 Uiso 0.33 1 calc R U P A 2
H38D H 0.902751 1.638094 0.606204 0.061 Uiso 0.33 1 calc R U P A 2
C39A C 0.9025(4) 1.3026(19) 0.5898(4) 0.058(3) Uani 0.67 1 d D U P A 1
H39D H 0.901305 1.179058 0.562473 0.086 Uiso 0.67 1 calc R U P A 1
H39E H 0.893960 1.217721 0.620558 0.086 Uiso 0.67 1 calc R U P A 1
H39F H 0.931060 1.366532 0.593424 0.086 Uiso 0.67 1 calc R U P A 1

loop_
_atom_site_aniso_label
_atom_site_aniso_U_11
_atom_site_aniso_U_22
_atom_site_aniso_U_33
_atom_site_aniso_U_23
_atom_site_aniso_U_13
_atom_site_aniso_U_12
S4 0.0599(10) 0.0204(6) 0.0263(7) -0.0058(5) -0.0075(6) -0.0029(6)
S2 0.0399(8) 0.0220(6) 0.0207(6) -0.0056(5) -0.0033(5) 0.0018(5)
S10 0.0283(7) 0.0247(6) 0.0307(7) -0.0055(5) -0.0001(5) -0.0014(5)
S12 0.0368(8) 0.0266(6) 0.0358(8) -0.0038(5) -0.0010(6) -0.0026(6)
S3 0.0406(9) 0.0269(7) 0.0485(9) -0.0076(6) -0.0068(7) -0.0052(6)
S1 0.0330(8) 0.0211(6) 0.0248(6) -0.0046(5) -0.0059(5) -0.0012(5)
S5 0.0293(7) 0.0219(6) 0.0233(6) -0.0058(5) -0.0063(5) -0.0007(5)
S7 0.0441(9) 0.0223(6) 0.0333(7) -0.0087(5) -0.0109(6) -0.0033(6)
S6 0.0254(7) 0.0256(6) 0.0332(7) -0.0089(5) -0.0041(5) -0.0022(5)
S8 0.0300(9) 0.0362(8) 0.0855(12) -0.0230(8) -0.0087(8) -0.0077(6)
S9 0.0298(8) 0.0289(6) 0.0341(7) -0.0056(6) 0.0031(6) -0.0004(5)
S11 0.0300(8) 0.0325(7) 0.0462(8) -0.0024(6) 0.0021(6) -0.0030(6)
C32 0.116(6) 0.021(3) 0.024(3) -0.003(2) -0.019(3) 0.004(3)
C31 0.076(5) 0.034(3) 0.021(3) -0.011(2) -0.005(3) -0.004(3)
C29 0.045(3) 0.015(2) 0.020(2) -0.0017(19) -0.009(2) -0.003(2)
C28 0.028(3) 0.019(2) 0.015(2) -0.0022(18) 0.001(2) 0.0017(19)
C21 0.028(3) 0.019(2) 0.012(2) 0.0012(18) -0.0057(19) 0.0032(19)
C22 0.030(3) 0.014(2) 0.013(2) 0.0021(17) -0.006(2) 0.0020(19)
C23 0.021(3) 0.020(2) 0.017(2) 0.0006(18) -0.0048(19) 0.0009(19)
C24 0.021(3) 0.018(2) 0.014(2) 0.0021(17) -0.0042(18) 0.0020(18)
C25 0.022(3) 0.018(2) 0.012(2) -0.0002(17) -0.0048(18) 0.0036(18)
C26 0.026(3) 0.016(2) 0.012(2) -0.0005(17) -0.0016(19) -0.0016(18)
C27 0.022(3) 0.019(2) 0.016(2) 0.0012(18) -0.0020(19) 0.0019(18)
C1 0.031(3) 0.019(2) 0.018(2) 0.0025(18) -0.002(2) 0.005(2)
C42 0.023(3) 0.019(2) 0.022(2) -0.0033(19) 0.001(2) 0.0029(19)
C44 0.029(3) 0.024(2) 0.031(3) -0.001(2) 0.002(2) -0.004(2)
C47 0.051(4) 0.055(4) 0.042(4) -0.011(3) -0.008(3) 0.003(3)
C48 0.087(5) 0.031(3) 0.027(3) -0.001(2) -0.008(3) -0.001(3)
C34 0.046(4) 0.063(4) 0.048(4) 0.005(3) -0.009(3) -0.005(3)
C33 0.039(4) 0.038(3) 0.058(4) -0.003(3) 0.005(3) 0.001(3)
C30 0.039(3) 0.021(2) 0.025(3) -0.002(2) -0.007(2) -0.001(2)
C20 0.030(3) 0.022(2) 0.017(2) 0.0038(19) -0.002(2) 0.002(2)
C19 0.034(3) 0.030(3) 0.023(3) -0.011(2) -0.002(2) 0.007(2)
C18 0.032(3) 0.047(3) 0.031(3) -0.009(2) 0.000(2) 0.016(3)
C17 0.026(3) 0.046(3) 0.030(3) -0.008(2) -0.002(2) 0.006(2)
C16 0.028(3) 0.032(3) 0.026(3) -0.004(2) -0.004(2) 0.001(2)
C15 0.029(3) 0.021(2) 0.021(2) -0.0025(19) -0.004(2) 0.005(2)
C14 0.026(3) 0.021(2) 0.014(2) 0.0010(18) -0.0037(19) 0.0033(19)
C8 0.024(3) 0.019(2) 0.016(2) 0.0002(18) -0.0046(19) 0.0027(19)
C9 0.031(3) 0.014(2) 0.014(2) -0.0037(17) -0.003(2) 0.0016(19)
C10 0.022(3) 0.017(2) 0.018(2) 0.0018(18) -0.0024(19) 0.0009(18)
C11 0.024(3) 0.018(2) 0.016(2) -0.0007(18) -0.0030(19) 0.0037(19)
C12 0.031(3) 0.016(2) 0.012(2) 0.0011(17) -0.0058(19) 0.0025(19)
C13 0.022(3) 0.023(2) 0.016(2) 0.0011(18) -0.0052(19) -0.0047(19)
C35 0.020(3) 0.016(2) 0.020(2) -0.0002(18) -0.0045(19) 0.0002(18)
C36 0.036(3) 0.022(2) 0.024(3) -0.007(2) -0.007(2) -0.003(2)
C38A 0.083(7) 0.033(3) 0.030(4) -0.007(3) -0.017(6) -0.005(5)
C39B 0.081(9) 0.030(5) 0.031(5) -0.007(5) -0.013(8) -0.008(7)
C37 0.030(3) 0.025(2) 0.035(3) -0.005(2) -0.011(2) -0.006(2)
C40 0.033(3) 0.041(3) 0.045(3) -0.001(3) -0.005(3) -0.003(2)
C41 0.057(5) 0.084(5) 0.044(4) -0.006(4) 0.012(3) -0.016(4)
C7 0.029(3) 0.023(2) 0.016(2) 0.0019(19) -0.002(2) 0.004(2)
C6 0.027(3) 0.028(3) 0.026(3) -0.004(2) -0.006(2) 0.001(2)
C5 0.039(3) 0.032(3) 0.023(3) -0.011(2) 0.003(2) 0.005(2)
C4 0.037(3) 0.035(3) 0.032(3) -0.006(2) 0.009(2) 0.007(2)
C3 0.030(3) 0.027(3) 0.030(3) 0.000(2) 0.005(2) 0.003(2)
C2 0.034(3) 0.018(2) 0.018(2) 0.0011(18) 0.000(2) 0.004(2)
C43 0.026(3) 0.028(3) 0.033(3) -0.001(2) -0.001(2) -0.002(2)
C45 0.027(3) 0.040(3) 0.049(4) -0.005(3) 0.002(3) 0.002(2)
C46 0.038(3) 0.047(3) 0.035(3) -0.008(3) -0.004(3) 0.001(3)
C38B 0.086(8) 0.035(4) 0.031(4) -0.004(4) -0.019(7) -0.008(6)
C39A 0.105(8) 0.033(4) 0.035(4) -0.008(3) -0.027(6) -0.001(6)

_geom_special_details            
;
 All esds (except the esd in the dihedral angle between two l.s. planes)
 are estimated using the full covariance matrix.  The cell esds are taken
 into account individually in the estimation of esds in distances, angles
 and torsion angles; correlations between esds in cell parameters are only
 used when they are defined by crystal symmetry.  An approximate (isotropic)
 treatment of cell esds is used for estimating esds involving l.s. planes.
;
loop_
_geom_bond_atom_site_label_1
_geom_bond_atom_site_label_2
_geom_bond_distance
_geom_bond_site_symmetry_2
_geom_bond_publ_flag
S4 C31 1.822(5) . ?
S4 C29 1.744(4) . ?
S2 C29 1.753(5) . ?
S2 C28 1.760(4) . ?
S10 C42 1.750(4) . ?
S10 C44 1.754(5) . ?
S12 C44 1.747(5) . ?
S12 C47 1.819(6) . ?
S3 C33 1.815(6) . ?
S3 C30 1.752(5) . ?
S1 C28 1.745(5) . ?
S1 C30 1.756(5) . ?
S5 C35 1.757(4) . ?
S5 C36 1.753(5) . ?
S7 C36 1.748(4) . ?
S7 C38A 1.802(9) . ?
S7 C38B 1.84(2) . ?
S6 C35 1.746(5) . ?
S6 C37 1.751(5) . ?
S8 C37 1.745(5) . ?
S8 C40 1.803(5) . ?
S9 C42 1.755(5) . ?
S9 C43 1.754(5) . ?
S11 C43 1.749(5) . ?
S11 C45 1.818(5) . ?
C32 H32A 0.9800 . ?
C32 H32B 0.9800 . ?
C32 H32C 0.9800 . ?
C32 C31 1.491(8) . ?
C31 H31A 0.9900 . ?
C31 H31B 0.9900 . ?
C29 C30 1.341(7) . ?
C28 C21 1.365(6) . ?
C21 C22 1.476(6) . ?
C21 C20 1.463(6) . ?
C22 C23 1.395(6) . ?
C22 C14 1.422(6) . ?
C23 H23 0.9500 . ?
C23 C24 1.385(6) . ?
C24 C25 1.454(6) . ?
C24 C12 1.405(6) . ?
C25 C26 1.385(6) . ?
C25 C10 1.420(6) . ?
C26 H26 0.9500 . ?
C26 C27 1.392(6) . ?
C27 C1 1.465(6) . ?
C27 C8 1.419(6) . ?
C1 C42 1.365(6) . ?
C1 C2 1.471(6) . ?
C44 C43 1.335(7) . ?
C47 H47A 0.9900 . ?
C47 H47B 0.9900 . ?
C47 C48 1.516(8) . ?
C48 H48A 0.9800 . ?
C48 H48B 0.9800 . ?
C48 H48C 0.9800 . ?
C34 H34A 0.9800 . ?
C34 H34B 0.9800 . ?
C34 H34C 0.9800 . ?
C34 C33 1.491(8) . ?
C33 H33A 0.9900 . ?
C33 H33B 0.9900 . ?
C20 C19 1.392(6) . ?
C20 C15 1.412(6) . ?
C19 H19 0.9500 . ?
C19 C18 1.385(7) . ?
C18 H18 0.9500 . ?
C18 C17 1.378(7) . ?
C17 H17 0.9500 . ?
C17 C16 1.392(7) . ?
C16 H16 0.9500 . ?
C16 C15 1.375(7) . ?
C15 C14 1.471(6) . ?
C14 C13 1.381(6) . ?
C8 C9 1.382(6) . ?
C8 C7 1.463(6) . ?
C9 H9 0.9500 . ?
C9 C10 1.389(6) . ?
C10 C11 1.461(6) . ?
C11 C12 1.473(6) . ?
C11 C35 1.363(6) . ?
C12 C13 1.400(6) . ?
C13 H13 0.9500 . ?
C36 C37 1.343(7) . ?
C38A H38A 0.9900 . ?
C38A H38B 0.9900 . ?
C38A C39A 1.487(11) . ?
C39B H39A 0.9800 . ?
C39B H39B 0.9800 . ?
C39B H39C 0.9800 . ?
C39B C38B 1.461(17) . ?
C40 H40A 0.9900 . ?
C40 H40B 0.9900 . ?
C40 C41 1.491(7) . ?
C41 H41A 0.9800 . ?
C41 H41B 0.9800 . ?
C41 H41C 0.9800 . ?
C7 C6 1.388(6) . ?
C7 C2 1.410(7) . ?
C6 H6 0.9500 . ?
C6 C5 1.379(7) . ?
C5 H5 0.9500 . ?
C5 C4 1.390(7) . ?
C4 H4 0.9500 . ?
C4 C3 1.380(7) . ?
C3 H3 0.9500 . ?
C3 C2 1.388(6) . ?
C45 H45A 0.9900 . ?
C45 H45B 0.9900 . ?
C45 C46 1.467(7) . ?
C46 H46A 0.9800 . ?
C46 H46B 0.9800 . ?
C46 H46C 0.9800 . ?
C38B H38C 0.9900 . ?
C38B H38D 0.9900 . ?
C39A H39D 0.9800 . ?
C39A H39E 0.9800 . ?
C39A H39F 0.9800 . ?

loop_
_geom_angle_atom_site_label_1
_geom_angle_atom_site_label_2
_geom_angle_atom_site_label_3
_geom_angle
_geom_angle_site_symmetry_1
_geom_angle_site_symmetry_3
_geom_angle_publ_flag
C29 S4 C31 100.9(2) . . ?
C29 S2 C28 97.1(2) . . ?
C42 S10 C44 96.7(2) . . ?
C44 S12 C47 101.3(2) . . ?
C30 S3 C33 102.6(2) . . ?
C28 S1 C30 97.3(2) . . ?
C36 S5 C35 97.0(2) . . ?
C36 S7 C38A 101.2(3) . . ?
C36 S7 C38B 102.7(6) . . ?
C35 S6 C37 97.2(2) . . ?
C37 S8 C40 104.1(2) . . ?
C43 S9 C42 96.7(2) . . ?
C43 S11 C45 100.9(2) . . ?
H32A C32 H32B 109.5 . . ?
H32A C32 H32C 109.5 . . ?
H32B C32 H32C 109.5 . . ?
C31 C32 H32A 109.5 . . ?
C31 C32 H32B 109.5 . . ?
C31 C32 H32C 109.5 . . ?
S4 C31 H31A 108.5 . . ?
S4 C31 H31B 108.5 . . ?
C32 C31 S4 115.1(4) . . ?
C32 C31 H31A 108.5 . . ?
C32 C31 H31B 108.5 . . ?
H31A C31 H31B 107.5 . . ?
S4 C29 S2 117.9(3) . . ?
C30 C29 S4 125.5(4) . . ?
C30 C29 S2 116.5(4) . . ?
S1 C28 S2 112.3(2) . . ?
C21 C28 S2 123.5(4) . . ?
C21 C28 S1 124.1(3) . . ?
C28 C21 C22 126.1(4) . . ?
C28 C21 C20 127.2(4) . . ?
C20 C21 C22 106.7(4) . . ?
C23 C22 C21 132.7(4) . . ?
C23 C22 C14 119.2(4) . . ?
C14 C22 C21 108.1(4) . . ?
C22 C23 H23 121.0 . . ?
C24 C23 C22 118.0(4) . . ?
C24 C23 H23 121.0 . . ?
C23 C24 C25 128.7(4) . . ?
C23 C24 C12 122.7(4) . . ?
C12 C24 C25 108.6(4) . . ?
C26 C25 C24 129.6(4) . . ?
C26 C25 C10 122.1(4) . . ?
C10 C25 C24 108.3(4) . . ?
C25 C26 H26 120.6 . . ?
C25 C26 C27 118.8(4) . . ?
C27 C26 H26 120.6 . . ?
C26 C27 C1 133.0(4) . . ?
C26 C27 C8 118.9(4) . . ?
C8 C27 C1 108.1(4) . . ?
C27 C1 C2 106.8(4) . . ?
C42 C1 C27 127.0(4) . . ?
C42 C1 C2 126.2(4) . . ?
S10 C42 S9 112.9(2) . . ?
C1 C42 S10 123.4(4) . . ?
C1 C42 S9 123.7(3) . . ?
S12 C44 S10 115.9(3) . . ?
C43 C44 S10 117.0(4) . . ?
C43 C44 S12 127.1(4) . . ?
S12 C47 H47A 109.1 . . ?
S12 C47 H47B 109.1 . . ?
H47A C47 H47B 107.8 . . ?
C48 C47 S12 112.5(4) . . ?
C48 C47 H47A 109.1 . . ?
C48 C47 H47B 109.1 . . ?
C47 C48 H48A 109.5 . . ?
C47 C48 H48B 109.5 . . ?
C47 C48 H48C 109.5 . . ?
H48A C48 H48B 109.5 . . ?
H48A C48 H48C 109.5 . . ?
H48B C48 H48C 109.5 . . ?
H34A C34 H34B 109.5 . . ?
H34A C34 H34C 109.5 . . ?
H34B C34 H34C 109.5 . . ?
C33 C34 H34A 109.5 . . ?
C33 C34 H34B 109.5 . . ?
C33 C34 H34C 109.5 . . ?
S3 C33 H33A 109.5 . . ?
S3 C33 H33B 109.5 . . ?
C34 C33 S3 110.9(4) . . ?
C34 C33 H33A 109.5 . . ?
C34 C33 H33B 109.5 . . ?
H33A C33 H33B 108.1 . . ?
S3 C30 S1 117.4(3) . . ?
C29 C30 S3 125.7(4) . . ?
C29 C30 S1 116.6(4) . . ?
C19 C20 C21 133.0(4) . . ?
C19 C20 C15 118.3(5) . . ?
C15 C20 C21 108.7(4) . . ?
C20 C19 H19 120.2 . . ?
C18 C19 C20 119.5(5) . . ?
C18 C19 H19 120.2 . . ?
C19 C18 H18 119.3 . . ?
C17 C18 C19 121.3(5) . . ?
C17 C18 H18 119.3 . . ?
C18 C17 H17 119.8 . . ?
C18 C17 C16 120.4(5) . . ?
C16 C17 H17 119.8 . . ?
C17 C16 H16 120.8 . . ?
C15 C16 C17 118.4(5) . . ?
C15 C16 H16 120.8 . . ?
C20 C15 C14 108.5(4) . . ?
C16 C15 C20 122.0(4) . . ?
C16 C15 C14 129.5(4) . . ?
C22 C14 C15 108.0(4) . . ?
C13 C14 C22 122.6(4) . . ?
C13 C14 C15 129.4(4) . . ?
C27 C8 C7 108.3(4) . . ?
C9 C8 C27 122.4(4) . . ?
C9 C8 C7 129.3(4) . . ?
C8 C9 H9 120.7 . . ?
C8 C9 C10 118.6(4) . . ?
C10 C9 H9 120.7 . . ?
C25 C10 C11 108.3(4) . . ?
C9 C10 C25 119.2(4) . . ?
C9 C10 C11 132.5(4) . . ?
C10 C11 C12 106.3(4) . . ?
C35 C11 C10 126.8(4) . . ?
C35 C11 C12 126.9(4) . . ?
C24 C12 C11 108.5(4) . . ?
C13 C12 C24 119.6(4) . . ?
C13 C12 C11 132.0(4) . . ?
C14 C13 C12 117.9(4) . . ?
C14 C13 H13 121.0 . . ?
C12 C13 H13 121.0 . . ?
S6 C35 S5 112.5(2) . . ?
C11 C35 S5 123.9(3) . . ?
C11 C35 S6 123.6(3) . . ?
S7 C36 S5 117.9(3) . . ?
C37 C36 S5 116.5(4) . . ?
C37 C36 S7 125.6(4) . . ?
S7 C38A H38A 109.2 . . ?
S7 C38A H38B 109.2 . . ?
H38A C38A H38B 107.9 . . ?
C39A C38A S7 112.0(8) . . ?
C39A C38A H38A 109.2 . . ?
C39A C38A H38B 109.2 . . ?
H39A C39B H39B 109.5 . . ?
H39A C39B H39C 109.5 . . ?
H39B C39B H39C 109.5 . . ?
C38B C39B H39A 109.5 . . ?
C38B C39B H39B 109.5 . . ?
C38B C39B H39C 109.5 . . ?
S8 C37 S6 119.9(3) . . ?
C36 C37 S6 116.7(4) . . ?
C36 C37 S8 123.3(4) . . ?
S8 C40 H40A 108.0 . . ?
S8 C40 H40B 108.0 . . ?
H40A C40 H40B 107.3 . . ?
C41 C40 S8 117.0(4) . . ?
C41 C40 H40A 108.0 . . ?
C41 C40 H40B 108.0 . . ?
C40 C41 H41A 109.5 . . ?
C40 C41 H41B 109.5 . . ?
C40 C41 H41C 109.5 . . ?
H41A C41 H41B 109.5 . . ?
H41A C41 H41C 109.5 . . ?
H41B C41 H41C 109.5 . . ?
C6 C7 C8 130.1(4) . . ?
C6 C7 C2 121.3(4) . . ?
C2 C7 C8 108.6(4) . . ?
C7 C6 H6 120.4 . . ?
C5 C6 C7 119.1(5) . . ?
C5 C6 H6 120.4 . . ?
C6 C5 H5 120.2 . . ?
C6 C5 C4 119.7(4) . . ?
C4 C5 H5 120.2 . . ?
C5 C4 H4 119.1 . . ?
C3 C4 C5 121.7(5) . . ?
C3 C4 H4 119.1 . . ?
C4 C3 H3 120.3 . . ?
C4 C3 C2 119.4(5) . . ?
C2 C3 H3 120.3 . . ?
C7 C2 C1 108.2(4) . . ?
C3 C2 C1 133.1(5) . . ?
C3 C2 C7 118.7(4) . . ?
S11 C43 S9 117.6(3) . . ?
C44 C43 S9 116.7(4) . . ?
C44 C43 S11 125.5(4) . . ?
S11 C45 H45A 109.0 . . ?
S11 C45 H45B 109.0 . . ?
H45A C45 H45B 107.8 . . ?
C46 C45 S11 113.1(4) . . ?
C46 C45 H45A 109.0 . . ?
C46 C45 H45B 109.0 . . ?
C45 C46 H46A 109.5 . . ?
C45 C46 H46B 109.5 . . ?
C45 C46 H46C 109.5 . . ?
H46A C46 H46B 109.5 . . ?
H46A C46 H46C 109.5 . . ?
H46B C46 H46C 109.5 . . ?
S7 C38B H38C 107.7 . . ?
S7 C38B H38D 107.7 . . ?
C39B C38B S7 118.3(16) . . ?
C39B C38B H38C 107.7 . . ?
C39B C38B H38D 107.7 . . ?
H38C C38B H38D 107.1 . . ?
C38A C39A H39D 109.5 . . ?
C38A C39A H39E 109.5 . . ?
C38A C39A H39F 109.5 . . ?
H39D C39A H39E 109.5 . . ?
H39D C39A H39F 109.5 . . ?
H39E C39A H39F 109.5 . . ?

loop_
_geom_torsion_atom_site_label_1
_geom_torsion_atom_site_label_2
_geom_torsion_atom_site_label_3
_geom_torsion_atom_site_label_4
_geom_torsion
_geom_torsion_site_symmetry_1
_geom_torsion_site_symmetry_2
_geom_torsion_site_symmetry_3
_geom_torsion_site_symmetry_4
_geom_torsion_publ_flag
S4 C29 C30 S3 6.8(7) . . . . ?
S4 C29 C30 S1 179.7(3) . . . . ?
S2 C29 C30 S3 -169.3(3) . . . . ?
S2 C29 C30 S1 3.6(5) . . . . ?
S2 C28 C21 C22 179.2(3) . . . . ?
S2 C28 C21 C20 -0.6(6) . . . . ?
S10 C44 C43 S9 0.8(6) . . . . ?
S10 C44 C43 S11 -173.1(3) . . . . ?
S12 C44 C43 S9 -179.1(3) . . . . ?
S12 C44 C43 S11 7.0(7) . . . . ?
S1 C28 C21 C22 -3.1(6) . . . . ?
S1 C28 C21 C20 177.2(3) . . . . ?
S5 C36 C37 S6 0.3(5) . . . . ?
S5 C36 C37 S8 177.2(3) . . . . ?
S7 C36 C37 S6 -177.8(3) . . . . ?
S7 C36 C37 S8 -0.9(7) . . . . ?
C31 S4 C29 S2 -57.2(3) . . . . ?
C31 S4 C29 C30 126.7(5) . . . . ?
C29 S4 C31 C32 -60.1(5) . . . . ?
C29 S2 C28 S1 2.4(3) . . . . ?
C29 S2 C28 C21 -179.6(4) . . . . ?
C28 S2 C29 S4 179.9(3) . . . . ?
C28 S2 C29 C30 -3.7(4) . . . . ?
C28 S1 C30 S3 171.9(3) . . . . ?
C28 S1 C30 C29 -1.6(4) . . . . ?
C28 C21 C22 C23 0.7(8) . . . . ?
C28 C21 C22 C14 -178.7(4) . . . . ?
C28 C21 C20 C19 -3.5(8) . . . . ?
C28 C21 C20 C15 178.5(4) . . . . ?
C21 C22 C23 C24 -179.6(4) . . . . ?
C21 C22 C14 C15 -0.5(5) . . . . ?
C21 C22 C14 C13 179.6(4) . . . . ?
C21 C20 C19 C18 -179.9(5) . . . . ?
C21 C20 C15 C16 -178.8(4) . . . . ?
C21 C20 C15 C14 1.0(5) . . . . ?
C22 C21 C20 C19 176.8(5) . . . . ?
C22 C21 C20 C15 -1.3(5) . . . . ?
C22 C23 C24 C25 178.6(4) . . . . ?
C22 C23 C24 C12 -0.1(6) . . . . ?
C22 C14 C13 C12 0.4(6) . . . . ?
C23 C22 C14 C15 180.0(4) . . . . ?
C23 C22 C14 C13 0.1(6) . . . . ?
C23 C24 C25 C26 1.6(7) . . . . ?
C23 C24 C25 C10 -179.1(4) . . . . ?
C23 C24 C12 C11 180.0(4) . . . . ?
C23 C24 C12 C13 0.6(6) . . . . ?
C24 C25 C26 C27 178.8(4) . . . . ?
C24 C25 C10 C9 179.9(4) . . . . ?
C24 C25 C10 C11 -0.7(5) . . . . ?
C24 C12 C13 C14 -0.7(6) . . . . ?
C25 C24 C12 C11 1.0(5) . . . . ?
C25 C24 C12 C13 -178.3(4) . . . . ?
C25 C26 C27 C1 -177.6(4) . . . . ?
C25 C26 C27 C8 0.6(6) . . . . ?
C25 C10 C11 C12 1.3(5) . . . . ?
C25 C10 C11 C35 -177.7(4) . . . . ?
C26 C25 C10 C9 -0.8(6) . . . . ?
C26 C25 C10 C11 178.7(4) . . . . ?
C26 C27 C1 C42 -2.7(8) . . . . ?
C26 C27 C1 C2 177.1(4) . . . . ?
C26 C27 C8 C9 0.5(6) . . . . ?
C26 C27 C8 C7 -177.7(4) . . . . ?
C27 C1 C42 S10 0.3(7) . . . . ?
C27 C1 C42 S9 178.6(3) . . . . ?
C27 C1 C2 C7 1.0(5) . . . . ?
C27 C1 C2 C3 -177.9(5) . . . . ?
C27 C8 C9 C10 -1.6(6) . . . . ?
C27 C8 C7 C6 179.5(4) . . . . ?
C27 C8 C7 C2 -0.2(5) . . . . ?
C1 C27 C8 C9 179.0(4) . . . . ?
C1 C27 C8 C7 0.9(5) . . . . ?
C42 S10 C44 S12 179.6(3) . . . . ?
C42 S10 C44 C43 -0.4(4) . . . . ?
C42 S9 C43 S11 173.6(3) . . . . ?
C42 S9 C43 C44 -0.8(4) . . . . ?
C42 C1 C2 C7 -179.2(4) . . . . ?
C42 C1 C2 C3 1.8(8) . . . . ?
C44 S10 C42 S9 -0.2(3) . . . . ?
C44 S10 C42 C1 178.3(4) . . . . ?
C44 S12 C47 C48 61.2(4) . . . . ?
C47 S12 C44 S10 -104.4(3) . . . . ?
C47 S12 C44 C43 75.5(5) . . . . ?
C33 S3 C30 S1 58.4(3) . . . . ?
C33 S3 C30 C29 -128.8(5) . . . . ?
C30 S3 C33 C34 68.9(5) . . . . ?
C30 S1 C28 S2 -0.9(3) . . . . ?
C30 S1 C28 C21 -178.9(4) . . . . ?
C20 C21 C22 C23 -179.5(4) . . . . ?
C20 C21 C22 C14 1.1(5) . . . . ?
C20 C19 C18 C17 0.0(8) . . . . ?
C20 C15 C14 C22 -0.3(5) . . . . ?
C20 C15 C14 C13 179.6(4) . . . . ?
C19 C20 C15 C16 2.8(7) . . . . ?
C19 C20 C15 C14 -177.4(4) . . . . ?
C19 C18 C17 C16 1.4(8) . . . . ?
C18 C17 C16 C15 -0.6(7) . . . . ?
C17 C16 C15 C20 -1.5(7) . . . . ?
C17 C16 C15 C14 178.7(4) . . . . ?
C16 C15 C14 C22 179.5(5) . . . . ?
C16 C15 C14 C13 -0.7(8) . . . . ?
C15 C20 C19 C18 -2.0(7) . . . . ?
C15 C14 C13 C12 -179.5(4) . . . . ?
C14 C22 C23 C24 -0.2(6) . . . . ?
C8 C27 C1 C42 179.1(4) . . . . ?
C8 C27 C1 C2 -1.2(5) . . . . ?
C8 C9 C10 C25 1.8(6) . . . . ?
C8 C9 C10 C11 -177.5(4) . . . . ?
C8 C7 C6 C5 -178.7(4) . . . . ?
C8 C7 C2 C1 -0.5(5) . . . . ?
C8 C7 C2 C3 178.6(4) . . . . ?
C9 C8 C7 C6 1.5(8) . . . . ?
C9 C8 C7 C2 -178.2(4) . . . . ?
C9 C10 C11 C12 -179.4(4) . . . . ?
C9 C10 C11 C35 1.6(8) . . . . ?
C10 C25 C26 C27 -0.4(6) . . . . ?
C10 C11 C12 C24 -1.4(5) . . . . ?
C10 C11 C12 C13 177.8(4) . . . . ?
C10 C11 C35 S5 -3.2(6) . . . . ?
C10 C11 C35 S6 178.1(3) . . . . ?
C11 C12 C13 C14 -179.9(4) . . . . ?
C12 C24 C25 C26 -179.5(4) . . . . ?
C12 C24 C25 C10 -0.2(5) . . . . ?
C12 C11 C35 S5 177.9(3) . . . . ?
C12 C11 C35 S6 -0.7(6) . . . . ?
C35 S5 C36 S7 -179.7(3) . . . . ?
C35 S5 C36 C37 2.0(4) . . . . ?
C35 S6 C37 S8 -179.4(3) . . . . ?
C35 S6 C37 C36 -2.5(4) . . . . ?
C35 C11 C12 C24 177.6(4) . . . . ?
C35 C11 C12 C13 -3.1(8) . . . . ?
C36 S5 C35 S6 -3.6(3) . . . . ?
C36 S5 C35 C11 177.7(4) . . . . ?
C36 S7 C38A C39A 60.2(8) . . . . ?
C36 S7 C38B C39B -50(2) . . . . ?
C38A S7 C36 S5 67.3(4) . . . . ?
C38A S7 C36 C37 -114.7(6) . . . . ?
C37 S6 C35 S5 3.7(3) . . . . ?
C37 S6 C35 C11 -177.5(4) . . . . ?
C37 S8 C40 C41 89.1(5) . . . . ?
C40 S8 C37 S6 -31.0(4) . . . . ?
C40 S8 C37 C36 152.3(4) . . . . ?
C7 C8 C9 C10 176.1(4) . . . . ?
C7 C6 C5 C4 0.0(7) . . . . ?
C6 C7 C2 C1 179.7(4) . . . . ?
C6 C7 C2 C3 -1.1(7) . . . . ?
C6 C5 C4 C3 -1.0(8) . . . . ?
C5 C4 C3 C2 0.9(8) . . . . ?
C4 C3 C2 C1 179.0(5) . . . . ?
C4 C3 C2 C7 0.2(7) . . . . ?
C2 C1 C42 S10 -179.4(3) . . . . ?
C2 C1 C42 S9 -1.1(7) . . . . ?
C2 C7 C6 C5 1.0(7) . . . . ?
C43 S9 C42 S10 0.5(3) . . . . ?
C43 S9 C42 C1 -178.0(4) . . . . ?
C43 S11 C45 C46 67.8(4) . . . . ?
C45 S11 C43 S9 54.9(3) . . . . ?
C45 S11 C43 C44 -131.2(5) . . . . ?
C38B S7 C36 S5 96.8(8) . . . . ?
C38B S7 C36 C37 -85.1(9) . . . . ?

_shelx_res_file                  
;
TITL mo_D8V7047_a.res in P2(1)/c
    mo_d8v7047.res
    created by SHELXL-2019/3 at 11:57:28 on 07-Nov-2025
CELL 0.71073 32.1435 5.198 27.0221 90 90.1 90
ZERR 4 0.0038 0.0005 0.003 0 0.004 0
LATT 1
SYMM -X,0.5+Y,0.5-Z
SFAC C H S
UNIT 192 168 48
SADI S7 C38B C38B C38A
SADI C38B C39B C38A C39A
SIMU 0.005 0.01 1.7 C38A C39A C38B C39B

L.S. 4
PLAN  7 0 0
SIZE 0.065 0.113 0.676
TEMP -173.15
CONF
BIND C38A C39A
FREE C39B C39A
BIND C38B C39B
FREE C38B C38A
HTAB
BOND $H
MORE -1
fmap 2
acta
OMIT 0 50
OMIT -1 0 2
OMIT 0 0 2
OMIT 1 0 2
REM <olex2.extras>
REM <HklSrc "%.\\mo_D8V7047.hkl">
REM </olex2.extras>

WGHT    0.075000    1.587200
FVAR       0.06125
S4    3    0.760347   -0.673377    0.146798    11.00000    0.05991    0.02044 =
         0.02630   -0.00579   -0.00754   -0.00288
S2    3    0.816078   -0.286680    0.195538    11.00000    0.03991    0.02203 =
         0.02070   -0.00557   -0.00329    0.00179
S10   3    0.629152    0.305708    0.375480    11.00000    0.02828    0.02467 =
         0.03069   -0.00549   -0.00010   -0.00145
S12   3    0.575511   -0.095722    0.330395    11.00000    0.03682    0.02659 =
         0.03581   -0.00382   -0.00102   -0.00261
S3    3    0.688009   -0.477638    0.229188    11.00000    0.04060    0.02694 =
         0.04850   -0.00762   -0.00676   -0.00516
S1    3    0.751444   -0.086831    0.260368    11.00000    0.03302    0.02107 =
         0.02483   -0.00465   -0.00592   -0.00117
S5    3    0.830293    1.308380    0.469989    11.00000    0.02934    0.02190 =
         0.02329   -0.00580   -0.00629   -0.00068
S7    3    0.886808    1.680060    0.521964    11.00000    0.04405    0.02227 =
         0.03332   -0.00874   -0.01087   -0.00330
S6    3    0.896507    1.079185    0.411226    11.00000    0.02544    0.02563 =
         0.03323   -0.00891   -0.00407   -0.00225
S8    3    0.962789    1.424600    0.455092    11.00000    0.02998    0.03617 =
         0.08552   -0.02302   -0.00869   -0.00775
S9    3    0.564964    0.502864    0.441797    11.00000    0.02978    0.02890 =
         0.03411   -0.00562    0.00314   -0.00036
S11   3    0.501998    0.105943    0.412460    11.00000    0.03003    0.03249 =
         0.04623   -0.00241    0.00211   -0.00302
C32   1    0.752869   -0.283660    0.075706    11.00000    0.11604    0.02090 =
         0.02379   -0.00251   -0.01898    0.00412
AFIX 137
H32A  2    0.764662   -0.208831    0.045543    11.00000   -1.50000
H32B  2    0.753908   -0.156555    0.102465    11.00000   -1.50000
H32C  2    0.723903   -0.333395    0.069595    11.00000   -1.50000
AFIX   0
C31   1    0.777420   -0.515296    0.090186    11.00000    0.07566    0.03394 =
         0.02089   -0.01104   -0.00521   -0.00450
AFIX  23
H31A  2    0.806883   -0.463922    0.094284    11.00000   -1.20000
H31B  2    0.776140   -0.641452    0.062778    11.00000   -1.20000
AFIX   0
C29   1    0.766583   -0.425128    0.189579    11.00000    0.04531    0.01529 =
         0.02027   -0.00169   -0.00854   -0.00265
C28   1    0.803170   -0.060754    0.241514    11.00000    0.02824    0.01945 =
         0.01463   -0.00216    0.00072    0.00174
C21   1    0.830993    0.109425    0.261161    11.00000    0.02785    0.01855 =
         0.01210    0.00122   -0.00568    0.00324
C22   1    0.821978    0.305210    0.299225    11.00000    0.03009    0.01372 =
         0.01333    0.00209   -0.00641    0.00202
C23   1    0.785880    0.369932    0.324963    11.00000    0.02096    0.01993 =
         0.01681    0.00061   -0.00480    0.00086
AFIX  43
H23   2    0.760586    0.279818    0.319409    11.00000   -1.20000
AFIX   0
C24   1    0.787997    0.569466    0.358859    11.00000    0.02083    0.01766 =
         0.01409    0.00206   -0.00421    0.00198
C25   1    0.754960    0.676334    0.389275    11.00000    0.02165    0.01788 =
         0.01201   -0.00021   -0.00477    0.00359
C26   1    0.713653    0.603467    0.392997    11.00000    0.02580    0.01631 =
         0.01241   -0.00053   -0.00164   -0.00160
AFIX  43
H26   2    0.703008    0.466439    0.373460    11.00000   -1.20000
AFIX   0
C27   1    0.688011    0.734719    0.425897    11.00000    0.02242    0.01935 =
         0.01602    0.00122   -0.00201    0.00192
C1    1    0.644335    0.703491    0.440114    11.00000    0.03139    0.01928 =
         0.01764    0.00246   -0.00247    0.00496
C42   1    0.616566    0.530072    0.421378    11.00000    0.02276    0.01880 =
         0.02163   -0.00333    0.00065    0.00287
C44   1    0.580342    0.155346    0.373023    11.00000    0.02944    0.02438 =
         0.03106   -0.00056    0.00155   -0.00362
C47   1    0.545455    0.058243    0.281610    11.00000    0.05062    0.05541 =
         0.04203   -0.01060   -0.00770    0.00296
AFIX  23
H47A  2    0.539499   -0.069308    0.255329    11.00000   -1.20000
H47B  2    0.518531    0.116712    0.295339    11.00000   -1.20000
AFIX   0
C48   1    0.567879    0.286298    0.259076    11.00000    0.08721    0.03148 =
         0.02697   -0.00081   -0.00756   -0.00060
AFIX 137
H48A  2    0.595150    0.231246    0.246850    11.00000   -1.50000
H48B  2    0.571591    0.420054    0.284258    11.00000   -1.50000
H48C  2    0.551396    0.355055    0.231548    11.00000   -1.50000
AFIX   0
C34   1    0.653029   -0.114556    0.169207    11.00000    0.04650    0.06336 =
         0.04795    0.00503   -0.00877   -0.00480
AFIX 137
H34A  2    0.681558   -0.077070    0.158698    11.00000   -1.50000
H34B  2    0.636110    0.041682    0.166535    11.00000   -1.50000
H34C  2    0.641231   -0.248925    0.147964    11.00000   -1.50000
AFIX   0
C33   1    0.653318   -0.204854    0.221575    11.00000    0.03884    0.03796 =
         0.05817   -0.00291    0.00469    0.00128
AFIX  23
H33A  2    0.624790   -0.254938    0.231407    11.00000   -1.20000
H33B  2    0.662457   -0.062824    0.243449    11.00000   -1.20000
AFIX   0
C30   1    0.737163   -0.339104    0.220569    11.00000    0.03862    0.02108 =
         0.02498   -0.00244   -0.00658   -0.00134
C20   1    0.875099    0.135209    0.248818    11.00000    0.03027    0.02174 =
         0.01653    0.00377   -0.00238    0.00222
C19   1    0.901420   -0.001408    0.217555    11.00000    0.03442    0.02994 =
         0.02321   -0.01071   -0.00198    0.00650
AFIX  43
H19   2    0.891110   -0.143173    0.199043    11.00000   -1.20000
AFIX   0
C18   1    0.942756    0.070784    0.213621    11.00000    0.03173    0.04740 =
         0.03084   -0.00893    0.00017    0.01629
AFIX  43
H18   2    0.960652   -0.022804    0.192241    11.00000   -1.20000
AFIX   0
C17   1    0.958448    0.275629    0.240095    11.00000    0.02634    0.04609 =
         0.02951   -0.00791   -0.00224    0.00569
AFIX  43
H17   2    0.986764    0.323897    0.236254    11.00000   -1.20000
AFIX   0
C16   1    0.933035    0.412237    0.272441    11.00000    0.02775    0.03206 =
         0.02605   -0.00404   -0.00404    0.00098
AFIX  43
H16   2    0.943723    0.552621    0.291040    11.00000   -1.20000
AFIX   0
C15   1    0.892084    0.339122    0.276830    11.00000    0.02891    0.02150 =
         0.02056   -0.00248   -0.00369    0.00478
C14   1    0.859149    0.445629    0.308514    11.00000    0.02569    0.02134 =
         0.01389    0.00102   -0.00370    0.00327
C8    1    0.705020    0.939855    0.454090    11.00000    0.02429    0.01947 =
         0.01551    0.00021   -0.00464    0.00272
C9    1    0.746089    1.015418    0.449836    11.00000    0.03068    0.01446 =
         0.01435   -0.00366   -0.00297    0.00163
AFIX  43
H9    2    0.756500    1.156259    0.468530    11.00000   -1.20000
AFIX   0
C10   1    0.771815    0.881224    0.417677    11.00000    0.02196    0.01749 =
         0.01836    0.00177   -0.00238    0.00089
C11   1    0.816022    0.904237    0.405942    11.00000    0.02432    0.01831 =
         0.01587   -0.00073   -0.00304    0.00372
C12   1    0.824792    0.707235    0.368214    11.00000    0.03105    0.01554 =
         0.01233    0.00111   -0.00584    0.00245
C13   1    0.861077    0.644744    0.342257    11.00000    0.02187    0.02301 =
         0.01580    0.00106   -0.00525   -0.00474
AFIX  43
H13   2    0.886234    0.736485    0.347693    11.00000   -1.20000
AFIX   0
C35   1    0.843741    1.071816    0.426420    11.00000    0.02000    0.01633 =
         0.01976   -0.00022   -0.00448    0.00017
C36   1    0.880634    1.428398    0.479684    11.00000    0.03571    0.02161 =
         0.02444   -0.00681   -0.00690   -0.00290
PART 1
C38A  1    0.874116    1.521691    0.579300    10.67000    0.08304    0.03298 =
         0.02989   -0.00668   -0.01722   -0.00471
AFIX  23
H38A  2    0.875853    1.647565    0.606720    10.67000   -1.20000
H38B  2    0.845136    1.457747    0.577648    10.67000   -1.20000
AFIX   0
PART 2
C39B  1    0.877424    1.291549    0.595152    10.33000    0.08079    0.02964 =
         0.03051   -0.00742   -0.01272   -0.00761
AFIX 137
H39A  2    0.878771    1.155091    0.570181    10.33000   -1.50000
H39B  2    0.848460    1.345876    0.599452    10.33000   -1.50000
H39C  2    0.888291    1.226670    0.626677    10.33000   -1.50000
AFIX   0
PART 0
C37   1    0.911121    1.321970    0.452652    11.00000    0.03035    0.02499 =
         0.03486   -0.00523   -0.01106   -0.00570
C40   1    0.992344    1.141774    0.439185    11.00000    0.03314    0.04071 =
         0.04469   -0.00060   -0.00549   -0.00303
AFIX  23
H40A  2    1.019304    1.150278    0.456880    11.00000   -1.20000
H40B  2    0.977248    0.989634    0.451932    11.00000   -1.20000
AFIX   0
C41   1    1.001055    1.098362    0.385649    11.00000    0.05697    0.08420 =
         0.04442   -0.00602    0.01210   -0.01550
AFIX 137
H41A  2    0.975214    1.051394    0.368601    11.00000   -1.50000
H41B  2    1.021349    0.958913    0.382088    11.00000   -1.50000
H41C  2    1.012326    1.256247    0.371074    11.00000   -1.50000
AFIX   0
C7    1    0.672574    1.038013    0.486977    11.00000    0.02878    0.02264 =
         0.01601    0.00188   -0.00155    0.00372
C6    1    0.674015    1.234878    0.521636    11.00000    0.02739    0.02799 =
         0.02591   -0.00391   -0.00608    0.00110
AFIX  43
H6    2    0.698800    1.331489    0.526311    11.00000   -1.20000
AFIX   0
C5    1    0.639006    1.288424    0.549198    11.00000    0.03918    0.03177 =
         0.02334   -0.01115    0.00292    0.00495
AFIX  43
H5    2    0.639483    1.422628    0.573057    11.00000   -1.20000
AFIX   0
C4    1    0.603022    1.145062    0.541894    11.00000    0.03685    0.03511 =
         0.03193   -0.00583    0.00931    0.00661
AFIX  43
H4    2    0.579179    1.181341    0.561411    11.00000   -1.20000
AFIX   0
C3    1    0.601008    0.951422    0.507044    11.00000    0.03031    0.02731 =
         0.03044   -0.00011    0.00459    0.00312
AFIX  43
H3    2    0.575951    0.857541    0.502358    11.00000   -1.20000
AFIX   0
C2    1    0.635917    0.895017    0.478894    11.00000    0.03406    0.01800 =
         0.01750    0.00107   -0.00022    0.00397
C43   1    0.551045    0.243973    0.403566    11.00000    0.02649    0.02823 =
         0.03266   -0.00119   -0.00141   -0.00195
C45   1    0.468655    0.386584    0.406344    11.00000    0.02663    0.03953 =
         0.04932   -0.00545    0.00193    0.00209
AFIX  23
H45A  2    0.439985    0.339155    0.416082    11.00000   -1.20000
H45B  2    0.478468    0.521701    0.429395    11.00000   -1.20000
AFIX   0
C46   1    0.467879    0.491534    0.355966    11.00000    0.03843    0.04701 =
         0.03538   -0.00761   -0.00446    0.00084
AFIX 137
H46A  2    0.496195    0.537800    0.345949    11.00000   -1.50000
H46B  2    0.450176    0.644973    0.355118    11.00000   -1.50000
H46C  2    0.456746    0.361950    0.333171    11.00000   -1.50000
AFIX   0
PART 2
C38B  1    0.902395    1.510713    0.578969    10.33000    0.08570    0.03452 =
         0.03103   -0.00367   -0.01936   -0.00757
AFIX  23
H38C  2    0.931337    1.449972    0.574506    10.33000   -1.20000
H38D  2    0.902751    1.638094    0.606204    10.33000   -1.20000
AFIX   0
PART 1
C39A  1    0.902533    1.302567    0.589837    10.67000    0.10476    0.03302 =
         0.03470   -0.00799   -0.02657   -0.00076
AFIX 137
H39D  2    0.901305    1.179058    0.562473    10.67000   -1.50000
H39E  2    0.893960    1.217721    0.620558    10.67000   -1.50000
H39F  2    0.931060    1.366532    0.593424    10.67000   -1.50000
AFIX   0
HKLF 4


REM  mo_D8V7047_a.res in P2(1)/c
REM wR2 = 0.1521, GooF = S = 1.032, Restrained GooF = 1.031 for all data
REM R1 = 0.0594 for 5096 Fo > 4sig(Fo) and 0.1103 for all 7945 data
REM 566 parameters refined using 37 restraints

END

WGHT      0.0750      1.5871

REM Instructions for potential hydrogen bonds
EQIV $1 x, y+1, z
HTAB C32 S4_$1
HTAB C48 S12_$1
HTAB C33 S1
EQIV $2 x, y-1, z
HTAB C39B S7_$2
HTAB C41 S6
HTAB C45 S9
HTAB C39A S7_$2

REM Highest difference peak  0.754,  deepest hole -0.498,  1-sigma level  0.089
Q1    1   0.6566  0.0015  0.3110  11.00000  0.05    0.75
Q2    1   0.7037 -0.4410  0.1976  11.00000  0.05    0.57
Q3    1   0.8285  1.5671  0.5162  11.00000  0.05    0.55
Q4    1   0.4990  0.5326  0.4665  11.00000  0.05    0.53
Q5    1   0.7900 -0.6747  0.1367  11.00000  0.05    0.48
Q6    1   0.9871  1.3501  0.4042  11.00000  0.05    0.48
Q7    1   0.8786  0.3910  0.2930  11.00000  0.05    0.48
;
_shelx_res_checksum              49423
_shelx_hkl_file                  
;
   0   0   2   -0.01    0.15
   0   0  -3   -0.15    0.33
   0   0  -3    0.18    0.17
   0   0   3    0.14    0.11
   0   0  -3    0.06    0.33
   0   0   3    0.29    0.22
   0   0   3    0.24    0.40
   0   0   4   33.94    1.42
   0   0   4   33.23    1.60
   0   0  -4   34.30    1.45
   0   0  -4   33.49    1.57
   0   0   4   37.83    1.20
   0   0  -5    0.28    0.55
   0   0   5    0.48    0.57
   0   0   5   -0.90    0.64
   0   0   5    0.34    0.33
   0   0  -5    0.34    0.34
   0   0  -5   -1.35    0.61
   0   0   6  337.26   10.04
   0   0  -6  324.35    9.40
   0   0  -6  325.68    9.81
   0   0   6  330.94    9.44
   0   0  -6  337.69   10.00
   0   0   6  331.61    9.83
   0   0  -7   -0.35    0.83
   0   0  -7   -0.58    0.71
   0   0   7   -1.79    0.90
   0   0  -7    0.30    0.41
   0   0   7    0.30    0.47
   0   0   7   -0.79    0.71
   0   0   8    2.59    1.10
   0   0   8    3.26    0.91
   0   0  -8    1.57    0.97
   0   0   8    2.21    0.55
   0   0  -8    1.76    0.85
   0   0  -9   -0.84    0.85
   0   0   9   -0.58    0.73
   0   0  -9   -0.18    0.80
   0   0   9   -1.57    0.91
   0   0   9    0.15    0.53
   0   0  10   26.04    2.06
   0   0 -10   24.73    1.76
   0   0  10   23.71    1.22
   0   0  10   25.78    1.80
   0   0 -10   24.72    1.97
   0   0  11    0.70    0.55
   0   0  11   -1.19    0.79
   0   0  11   -1.17    0.99
   0   0 -11    0.22    0.84
   0   0 -11   -0.17    0.94
   0   0  12    5.78    1.45
   0   0  12    7.11    0.83
   0   0 -12    8.25    1.49
   0   0 -12    6.67    1.21
   0   0  12    7.01    1.28
   0   0  13   -0.40    0.87
   0   0 -13   -1.29    0.73
   0   0  13   -0.31    0.56
   0   0 -13    0.18    1.00
   0   0  13   -2.13    1.04
   0   0  14    3.04    0.77
   0   0 -14    1.84    1.03
   0   0  14    1.65    1.46
   0   0  14    3.57    1.18
   0   0 -15   -0.24    0.93
   0   0  15   -3.26    1.16
   0   0  15   -0.65    0.94
   0   0  15    0.94    0.64
   0   0  16   14.60    1.48
   0   0  16   14.97    1.91
   0   0  16   14.58    1.27
   0   0 -16   14.68    1.85
   0   0  16   13.39    2.16
   0   0  17   -0.27    0.69
   0   0  17    0.21    0.82
   0   0  17   -3.23    1.23
   0   0  17   -0.06    1.08
   0   0 -17   -0.05    1.02
   0   0  18   34.67    2.21
   0   0 -18   32.62    2.51
   0   0  18   32.03    2.65
   0   0  18   34.21    3.36
   0   0  18   33.56    1.87
   0   0  19    1.26    0.92
   0   0  19   -0.31    1.16
   0   0 -19    0.86    1.18
   0   0  19    0.55    0.94
   0   0  20   -2.78    1.62
   0   0 -20    2.41    1.36
   0   0  20    1.98    1.05
   0   0  20    1.70    1.43
   0   0  20    2.46    1.16
   0   0  21    1.51    1.63
   0   0  21    1.68    0.96
   0   0 -21   -1.39    1.30
   0   0  21    1.61    1.13
   0   0  22    3.24    1.66
   0   0  22   -1.78    1.91
   0   0 -22    5.37    1.67
   0   0  22    3.99    1.37
   0   0  22    2.78    1.10
   0   0  23    0.30    1.10
   0   0 -23   -0.56    1.30
   0   0  23    0.33    1.06
   0   0  23   -4.64    1.56
   0   0  23   -0.23    1.47
   0   0  24    0.80    1.52
   0   0  24    0.39    1.15
   0   0  24   -0.73    1.02
   0   0 -24    0.68    1.46
   0   0  25    0.34    1.85
   0   0  25    0.09    1.60
   0   0  25   -0.51    1.21
   0   0 -25    0.46    1.44
   0   0  25   -1.04    1.14
   0   0  26   -0.54    1.29
   0   0  26    1.42    1.35
   0   0  26    0.49    1.89
   0   0 -26   -0.59    1.49
   0   0  26    1.87    1.80
   0   0  27    1.13    1.86
   0   0  27   -0.76    1.79
   0   0  27   -0.85    1.36
   0   0 -27    2.94    1.75
   0   0  27    0.61    1.44
   0   0  28   23.02    2.75
   0   0  28   21.77    2.41
   0   0 -28   26.51    3.32
   0   0  28   26.91    3.45
   0   0  28   28.06    3.77
   0   0  29   -0.12    1.51
   0   0  29   -1.87    1.38
   0   0  29   -1.10    1.96
   0   0 -29    0.87    1.76
   0   0  29   -0.93    1.94
   0   0  30    3.38    1.90
   0   0 -30    1.66    2.00
   0   0  30    1.64    2.16
   0   0  30    1.95    1.64
   0   0  30    2.07    2.26
   0   0 -31    1.52    2.07
   0   0  31   -1.29    1.78
   0   0  31    0.35    2.10
   0   0  31   -2.77    1.56
   0   0  31   -1.48    2.09
   0   0  32   -0.37    2.30
   0   0  32    1.26    3.05
   0   0  32   -2.26    1.94
   0   0  32    2.49    2.21
   0   0 -32   -1.57    1.93
   0  -1   0   -0.19    0.28
   0  -1   0    0.04    0.40
   0  -1   0    0.02    0.44
   0  -1   0    0.05    0.11
   0   1   0   -0.68    0.27
   0   1   0   -0.76    0.59
   0   1   0   -0.26    0.28
   0   1   0   -0.11    0.42
   0   1   0    0.10    0.48
   0  -1  -1   -0.09    0.46
   0  -1  -1    0.35    0.32
   0  -1   1    0.38    0.50
   0  -1   1   -2.08    0.59
   0  -1   1    0.30    0.52
   0  -1   1    0.27    0.34
   0  -1   1   -0.83    0.37
   0   1  -1    0.08    0.52
   0   1   1    0.02    0.32
   0   1  -1   -0.99    0.40
   0   1   1   -0.35    0.42
   0   1  -1    0.18    0.51
   0   1   1   -0.62    0.37
   0   1  -1   -0.14    0.35
   0   1   1    0.33    0.19
   0   1  -1   -0.15    0.63
   0   1   1   -0.12    0.22
   0  -1   2   52.53    1.86
   0  -1   2   51.98    2.28
   0  -1   2   50.72    2.05
   0  -1   2   54.52    1.91
   0  -1  -2   54.24    1.79
   0  -1  -2   51.00    1.61
   0  -1   2   52.50    1.92
   0   1  -2   49.66    1.86
   0   1   2   53.18    1.65
   0   1  -2   52.01    2.07
   0   1   2   51.06    1.78
   0   1  -2   48.06    1.91
   0   1  -2   52.89    2.23
   0  -1   3    1.14    0.73
   0  -1   3   -0.32    0.88
   0  -1   3    2.01    0.65
   0  -1   3    1.63    0.55
   0  -1   3    0.21    0.59
   0   1   3    2.80    0.48
   0   1  -3    1.94    0.71
   0   1  -3    0.06    0.88
   0   1  -3    1.40    0.53
   0  -1   4    1.10    0.64
   0  -1   4    0.14    0.78
   0  -1   4   -2.13    1.02
   0  -1   4   -0.66    0.65
   0  -1   4    0.63    0.58
   0   1  -4   -1.39    0.94
   0   1  -4    0.71    0.65
   0   1  -4   -0.41    0.81
   0  -1   5    0.16    1.08
   0  -1   5    2.37    0.77
   0  -1   5    4.27    0.81
   0  -1   5    2.08    0.99
   0  -1  -5    3.21    0.34
   0   1  -5    4.50    0.75
   0   1   5    2.45    0.44
   0   1  -5    2.48    1.22
   0   1  -5    4.69    1.00
   0   1   5    3.93    0.38
   0  -1   6  121.55    4.10
   0  -1   6  122.22    4.68
   0  -1   6  115.77    3.96
   0  -1   6  122.78    4.36
   0   1   6  123.03    3.76
   0   1   6  121.75    3.66
   0   1  -6  121.31    3.92
   0   1  -6  121.13    4.57
   0   1  -6  120.12    4.38
   0  -1   7    9.65    1.67
   0  -1   7    8.53    1.01
   0  -1   7    9.14    1.01
   0  -1   7    9.22    1.31
   0   1   7    8.72    0.87
   0   1  -7   11.39    1.60
   0   1   7    7.30    0.74
   0   1  -7    8.91    0.91
   0   1  -7    9.96    1.35
   0  -1   8   26.57    2.31
   0  -1   8   32.55    2.06
   0  -1   8   33.07    1.74
   0  -1   8   31.02    1.61
   0   1  -8   28.52    2.23
   0   1   8   28.81    1.53
   0   1  -8   28.28    1.45
   0   1   8   29.70    1.36
   0   1  -8   26.80    1.99
   0  -1   9   23.84    1.46
   0  -1   9   21.85    2.19
   0  -1   9   24.84    1.61
   0  -1   9   20.83    1.83
   0   1  -9   22.11    2.07
   0   1   9   21.71    1.42
   0   1  -9   23.53    1.90
   0   1  -9   24.55    1.24
   0   1   9   23.46    1.44
   0  -1  10   27.74    2.77
   0  -1  10   33.27    2.25
   0  -1  10   34.92    1.77
   0  -1 -10   35.06    1.89
   0  -1  10   36.65    1.96
   0   1 -10   32.42    1.65
   0   1  10   32.85    1.65
   0   1 -10   36.38    2.54
   0   1  10   36.83    1.92
   0   1 -10   32.22    2.20
   0  -1  11   35.24    1.80
   0  -1 -11   34.65    1.72
   0  -1  11   35.01    1.96
   0  -1  11   32.25    2.26
   0  -1  11   32.28    2.69
   0   1 -11   35.25    2.42
   0   1 -11   33.29    1.62
   0   1  11   31.02    1.94
   0   1  11   32.54    1.72
   0  -1 -12   63.95    2.71
   0  -1  12   65.11    3.37
   0  -1  12   66.78    2.93
   0  -1  12   66.45    3.66
   0   1 -12   69.04    3.68
   0   1 -12   65.23    3.28
   0   1  12   68.90    2.77
   0   1  12   64.99    3.01
   0  -1  13   37.76    3.03
   0  -1  13   41.10    2.30
   0  -1 -13   38.79    2.06
   0  -1  13   39.83    2.67
   0  -1  13   40.02    2.08
   0   1 -13   41.48    2.66
   0   1  13   41.76    2.12
   0   1  13   42.72    2.45
   0   1 -13   40.68    1.88
   0   1 -13   39.89    2.91
   0  -1  14    1.76    0.97
   0  -1  14   -0.86    0.75
   0  -1 -14    1.34    0.77
   0  -1  14   -0.06    2.03
   0  -1  14   -1.48    1.26
   0   1 -14    0.03    1.26
   0   1  14   -1.54    0.91
   0   1  14    1.84    0.55
   0   1  14    1.96    0.84
   0   1 -14   -0.27    1.62
   0   1 -14    0.75    0.67
   0  -1  15   19.15    1.76
   0  -1  15   15.87    2.03
   0  -1 -15   14.91    1.54
   0  -1  15   11.64    2.37
   0  -1  15   13.68    1.43
   0   1  15   12.59    1.49
   0   1 -15   15.67    2.09
   0   1  15   15.19    1.88
   0   1  15   13.63    1.03
   0   1 -15   16.50    2.24
   0   1 -15   15.47    1.28
   0  -1  16    6.13    1.26
   0  -1  16    2.70    1.02
   0  -1 -16    5.73    1.11
   0  -1  16    2.24    1.79
   0  -1  16    6.61    1.61
   0   1  16    4.71    1.17
   0   1 -16    6.92    0.98
   0   1  16    2.48    1.35
   0   1 -16    3.91    1.64
   0   1  16    6.58    0.83
   0   1 -16    6.32    1.63
   0  -1  17    0.29    0.86
   0  -1  17   -1.23    1.20
   0  -1  17   -4.20    1.39
   0  -1 -17    0.60    0.86
   0  -1  17    0.72    0.81
   0   1  17   -2.48    1.07
   0   1 -17   -1.16    1.23
   0   1 -17   -0.49    1.02
   0   1 -17    0.86    0.64
   0   1  17    0.24    0.90
   0  -1  18    4.36    1.13
   0  -1  18   -1.01    1.89
   0  -1 -18    5.39    1.23
   0  -1  18    5.48    1.73
   0  -1  18    5.10    1.36
   0   1  18    4.51    1.27
   0   1 -18    5.15    1.72
   0   1  18    4.86    0.88
   0   1  18    0.58    1.40
   0   1 -18    5.82    0.98
   0  -1  19    6.11    2.30
   0  -1  19    9.27    1.97
   0  -1  19    6.75    1.35
   0  -1  19    7.67    1.45
   0  -1 -19    7.69    1.42
   0   1  19    2.61    1.72
   0   1  19    6.92    0.98
   0   1  19    8.28    1.52
   0   1 -19    7.34    1.08
   0   1 -19   10.19    2.01
   0   1  19    8.39    1.25
   0  -1  20    3.74    1.19
   0  -1  20    0.50    2.12
   0  -1  20    6.77    1.85
   0  -1  20    6.57    1.50
   0  -1 -20    5.43    1.42
   0   1  20    4.92    1.05
   0   1 -20    6.33    1.05
   0   1  20    4.80    1.43
   0   1  20    5.70    1.14
   0   1 -20    3.98    1.67
   0   1  20    1.61    1.81
   0  -1  21   20.16    2.80
   0  -1  21   15.95    1.77
   0  -1 -21   19.65    2.23
   0  -1  21   10.25    2.79
   0  -1  21   16.04    2.07
   0   1  21   17.59    1.79
   0   1  21   15.07    2.50
   0   1  21   14.70    1.99
   0   1 -21   16.95    2.58
   0   1  21   17.00    1.48
   0  -1  22   10.49    2.29
   0  -1  22    4.72    2.33
   0  -1  22    8.17    1.73
   0  -1  22    7.11    1.47
   0  -1 -22   10.13    1.81
   0   1  22    8.72    1.44
   0   1 -22   11.03    2.20
   0   1  22    7.62    2.09
   0   1  22    7.35    1.22
   0   1  22    8.40    1.79
   0  -1 -23    3.82    1.45
   0  -1  23    5.15    1.62
   0  -1  23   -0.13    2.52
   0  -1  23    4.58    1.91
   0  -1  23    6.82    1.60
   0   1  23    1.50    1.33
   0   1  23   -0.58    1.56
   0   1  23    3.51    1.52
   0   1  23    2.71    0.97
   0   1 -23    3.82    1.78
   0  -1  24    3.01    1.37
   0  -1  24    0.37    1.17
   0  -1  24   -0.29    1.50
   0  -1 -24    0.41    1.16
   0  -1  24   -2.59    2.05
   0   1  24    1.46    1.03
   0   1  24    0.14    1.04
   0   1 -24    2.70    1.76
   0   1  24   -0.39    1.17
   0   1  24   -2.05    1.37
   0  -1 -25   11.09    2.01
   0  -1  25   10.52    2.80
   0  -1  25    9.08    1.85
   0  -1  25    9.48    2.40
   0  -1  25    8.41    1.89
   0   1  25    8.14    1.68
   0   1  25    9.30    1.47
   0   1  25    9.35    2.05
   0   1 -25    9.39    2.39
   0   1  25   12.16    2.62
   0  -1  26   -0.32    1.91
   0  -1  26   -0.20    1.85
   0  -1  26   -2.42    1.24
   0  -1  26    1.71    1.51
   0  -1 -26    1.08    1.41
   0   1  26    0.65    1.10
   0   1  26    1.89    1.30
   0   1  26   -0.67    1.70
   0   1  26    2.70    1.71
   0   1 -26    3.01    1.85
   0  -1  27    6.18    2.72
   0  -1  27    3.22    2.50
   0  -1  27    0.16    1.42
   0  -1  27    1.86    1.67
   0   1 -27    2.67    2.01
   0   1  27   -0.04    1.30
   0   1  27    2.16    1.26
   0   1  27    5.04    1.86
   0   1  27    4.37    2.09
   0  -1  28    0.54    2.12
   0  -1  28    0.02    1.65
   0  -1  28   -0.68    2.14
   0  -1  28    2.38    1.74
   0  -1  28   -0.11    1.55
   0  -1 -28   -1.57    1.36
   0   1  28    0.18    1.30
   0   1  28   -0.48    1.66
   0   1 -28    0.80    1.94
   0   1  28    0.64    1.39
   0   1  28    0.78    1.71
   0  -1  29    0.59    2.28
   0  -1  29   -1.51    1.45
   0  -1  29    2.41    2.32
   0  -1  29   -0.65    1.60
   0  -1 -29   -1.27    1.58
   0  -1  29    1.12    1.83
   0   1  29   -0.10    1.41
   0   1 -29    2.11    2.16
   0   1  29    2.31    1.81
   0   1  29    0.38    2.10
   0   1  29    0.61    1.57
   0  -1  30   22.98    4.01
   0  -1 -30   23.72    3.62
   0  -1  30   13.04    2.57
   0  -1  30   16.05    3.40
   0  -1  30   18.54    3.14
   0  -1  30   19.47    2.90
   0   1  30   20.08    3.08
   0   1  30   22.32    2.75
   0   1  30   21.22    3.17
   0   1 -30   27.77    3.87
   0   1  30   15.21    2.20
   0  -1  31    2.91    2.74
   0  -1  31    4.07    1.87
   0  -1  31    0.27    1.91
   0  -1  31   -0.11    2.35
   0  -1  31    2.96    2.49
   0   1  31    1.15    2.07
   0   1  31    1.29    1.82
   0   1  31    2.89    1.97
   0   1  31    0.50    1.70
   0  -2   0    7.79    0.96
   0  -2   0    7.02    0.88
   0  -2   0    7.43    0.61
   0  -2   0    4.41    0.91
   0   2   0    7.22    0.72
   0   2   0    8.07    0.75
   0   2   0    6.99    1.03
   0   2   0    7.92    0.92
   0   2   0    6.67    0.93
   0  -2  -1   10.36    0.94
   0  -2   1    8.78    1.22
   0  -2   1   10.67    0.78
   0  -2   1   11.81    1.16
   0  -2   1   11.57    1.11
   0  -2  -1   10.94    1.01
   0  -2   1   10.74    0.85
   0   2   1   10.74    0.77
   0   2  -1   12.64    1.35
   0   2  -1   10.77    1.08
   0   2   1   11.40    0.93
   0   2   1   11.69    1.08
   0   2   1   11.76    1.08
   0   2   1   10.51    0.80
   0   2  -1   10.70    0.90
   0   2  -1   10.85    1.13
   0   2  -1   10.85    0.92
   0  -2  -2    1.01    0.58
   0  -2   2    0.59    0.90
   0  -2   2    0.25    0.70
   0  -2   2    0.96    0.75
   0  -2  -2    0.86    0.48
   0  -2   2    1.71    0.53
   0  -2   2   -0.06    0.51
   0   2   2    0.98    0.33
   0   2   2    0.52    0.54
   0   2  -2    1.60    0.78
   0   2  -2    0.03    0.59
   0   2  -2   -0.23    0.64
   0   2   2    0.69    0.35
   0   2  -2    0.16    0.81
   0   2   2    1.12    0.59
   0  -2  -3    9.23    0.70
   0  -2   3    6.69    1.24
   0  -2   3    9.12    1.06
   0  -2   3    8.97    0.91
   0  -2  -3   10.07    0.89
   0  -2  -3    8.35    0.71
   0  -2   3   11.56    1.01
   0  -2   3    9.76    1.22
   0   2   3    9.26    0.89
   0   2   3    8.53    0.51
   0   2  -3   10.12    1.05
   0   2   3    9.28    0.55
   0   2  -3    8.89    1.34
   0   2  -3   10.78    1.50
   0   2   3    8.62    0.73
   0  -2   4    9.06    1.12
   0  -2   4    6.50    1.40
   0  -2   4   11.93    1.40
   0  -2   4    7.63    0.89
   0  -2   4    8.16    0.98
   0  -2  -4    8.96    0.54
   0  -2  -4    9.07    0.57
   0   2   4    9.07    0.36
   0   2   4    9.09    0.36
   0   2  -4   10.20    1.56
   0   2  -4    9.53    1.24
   0   2   4    8.27    0.87
   0  -2   5    6.00    0.92
   0  -2   5    4.51    1.10
   0  -2   5    2.93    1.32
   0  -2   5    3.78    0.93
   0   2   5    4.81    0.76
   0   2  -5    4.40    0.91
   0   2  -5    5.75    1.38
   0   2  -5    6.20    1.20
   0  -2   6   36.94    2.00
   0  -2   6   40.17    2.00
   0  -2   6   39.81    2.64
   0  -2   6   35.36    2.40
   0  -2   6   43.14    2.37
   0   2   6   42.72    1.75
   0   2  -6   36.73    2.54
   0   2  -6   40.31    2.30
   0   2  -6   40.15    1.97
   0  -2   7   94.10    4.05
   0  -2   7   99.09    3.56
   0  -2   7   95.22    3.57
   0  -2   7   91.82    3.91
   0  -2   7   89.24    4.19
   0   2   7   93.40    3.11
   0   2  -7   86.26    3.94
   0   2  -7   94.69    4.26
   0   2  -7   78.81    3.65
   0  -2   8   13.91    1.39
   0  -2   8   11.26    1.88
   0  -2   8   15.54    1.47
   0  -2   8   13.79    1.74
   0  -2   8   13.02    1.34
   0   2  -8   15.48    1.38
   0   2  -8   15.48    2.02
   0   2  -8   12.51    1.67
   0   2   8   12.46    0.98
   0  -2   9  131.67    4.59
   0  -2   9  125.83    5.07
   0  -2   9  125.82    4.63
   0  -2   9  123.80    4.44
   0   2  -9  124.14    5.36
   0   2  -9  126.26    4.39
   0   2  -9  117.99    4.98
   0  -2  10    0.75    0.85
   0  -2  10    2.20    0.84
   0  -2  10    3.07    1.20
   0  -2  10   -0.84    1.40
   0  -2  10    1.86    0.94
   0   2 -10    0.95    1.07
   0   2  10    1.68    0.36
   0   2 -10    2.99    0.88
   0   2  10    2.35    0.29
   0   2 -10    2.58    1.55
   0  -2  11   -3.20    0.76
   0  -2  11   -0.05    0.82
   0  -2  11   -1.06    1.06
   0  -2  11    0.89    1.16
   0  -2  11    0.12    0.83
   0   2  11    0.24    0.31
   0   2 -11    0.49    0.58
   0   2 -11   -2.26    1.20
   0   2 -11   -0.23    0.97
   0   2  11   -0.29    0.40
   0  -2  12   26.85    2.41
   0  -2  12   26.76    1.92
   0  -2  12   24.42    2.05
   0  -2  12   27.61    3.13
   0  -2  12   25.18    1.96
   0   2  12   24.92    1.15
   0   2 -12   25.40    1.67
   0   2  12   25.56    1.30
   0   2 -12   29.69    3.09
   0   2 -12   25.91    2.30
   0  -2  13   12.07    1.51
   0  -2  13   11.48    1.59
   0  -2  13   12.67    2.07
   0  -2  13   14.56    1.62
   0  -2 -13   14.41    0.95
   0  -2  13   13.39    2.52
   0   2  13   10.53    1.01
   0   2 -13   14.26    2.07
   0   2 -13   13.69    2.32
   0   2 -13   16.08    1.48
   0   2  13   13.63    0.92
   0  -2  14    4.52    1.20
   0  -2  14    4.17    1.62
   0  -2  14    2.56    1.11
   0  -2 -14    4.20    0.67
   0  -2  14    6.07    1.26
   0  -2  14    3.48    2.00
   0   2 -14    4.74    0.97
   0   2  14    3.38    0.67
   0   2 -14    4.32    1.50
   0   2 -14    4.46    1.81
   0   2  14    3.33    0.82
   0  -2  15    1.80    1.25
   0  -2  15    2.40    1.41
   0  -2  15   -1.28    1.79
   0  -2  15    5.19    1.11
   0  -2 -15    3.24    0.68
   0  -2  15    5.55    1.34
   0   2  15    4.73    0.79
   0   2 -15    4.66    1.05
   0   2 -15    3.12    1.49
   0   2  15    3.40    0.93
   0   2 -15    2.90    1.57
   0  -2  16   -4.62    1.76
   0  -2  16   -1.69    1.13
   0  -2  16    0.32    1.47
   0  -2 -16    0.83    0.61
   0  -2  16    0.26    1.06
   0  -2  16    1.50    1.19
   0   2  16    0.50    0.62
   0   2  16   -1.80    0.71
   0   2 -16    1.76    0.90
   0   2 -16   -0.87    1.49
   0   2 -16    1.28    1.48
   0  -2  17    2.38    1.27
   0  -2  17    1.90    1.24
   0  -2  17   -0.46    1.21
   0  -2 -17    1.31    0.96
   0  -2  17    1.39    1.57
   0   2 -17    0.06    1.74
   0   2  17    1.17    0.73
   0   2 -17    2.08    1.43
   0   2  17    0.16    0.95
   0   2 -17    1.92    0.98
   0  -2  18   18.08    2.24
   0  -2  18   17.17    3.34
   0  -2  18   16.31    2.00
   0  -2  18   20.60    2.18
   0  -2  18   22.58    2.86
   0   2  18   19.77    1.45
   0   2 -18   21.74    2.79
   0   2 -18   20.97    1.54
   0   2  18   18.43    1.83
   0   2  18   18.68    1.58
   0  -2  19    0.15    1.34
   0  -2  19    0.91    1.39
   0  -2  19   -4.94    1.75
   0  -2  19    1.91    1.73
   0   2 -19    0.84    0.94
   0   2  19    0.49    0.76
   0   2  19   -0.92    0.98
   0   2 -19    0.39    1.41
   0   2  19    0.67    0.71
   0  -2  20   -0.58    1.30
   0  -2  20    1.56    1.72
   0  -2  20   -0.89    1.20
   0  -2  20   -1.82    1.07
   0   2  20   -0.43    1.04
   0   2 -20    3.40    1.84
   0   2  20    1.77    0.82
   0   2 -20    0.65    0.90
   0   2  20    1.42    0.77
   0  -2  21    0.34    1.25
   0  -2  21    0.33    2.17
   0  -2  21    0.25    1.34
   0  -2  21    1.41    2.80
   0  -2  21    1.72    1.34
   0   2  21    4.16    1.16
   0   2  21    1.82    1.25
   0   2  21    2.99    0.89
   0   2 -21    2.18    1.61
   0   2 -21    4.39    0.96
   0   2  21    3.94    1.02
   0  -2  22   17.08    2.14
   0  -2  22   21.74    3.15
   0  -2  22   18.15    2.99
   0  -2  22   16.71    2.36
   0   2  22   19.51    1.75
   0   2  22   20.20    2.22
   0   2 -22   17.57    1.74
   0   2  22   18.76    1.92
   0   2  22   17.00    1.44
   0   2 -22   22.00    3.07
   0  -2  23    1.83    2.10
   0  -2  23    0.98    1.54
   0  -2  23    2.38    1.47
   0  -2  23   -0.09    1.86
   0  -2  23    1.80    1.55
   0   2 -23    2.78    1.81
   0   2  23    0.03    0.96
   0   2  23    0.76    0.84
   0   2  23    0.27    0.98
   0   2  23   -0.81    1.14
   0  -2  24    4.45    2.26
   0  -2  24   -2.37    2.16
   0  -2  24   -0.44    1.27
   0  -2  24   -0.63    1.40
   0  -2  24   -0.68    1.32
   0   2  24   -0.01    1.01
   0   2  24    0.89    1.12
   0   2 -24    0.34    1.80
   0   2 -24    1.07    0.98
   0   2  24    1.33    0.95
   0   2  24    1.24    1.29
   0  -2  25    0.70    1.63
   0  -2  25    0.08    2.26
   0  -2  25   -0.07    1.51
   0  -2  25   -1.05    1.48
   0  -2  25    2.53    2.00
   0   2  25   -1.27    1.01
   0   2 -25    5.98    3.79
   0   2  25    1.21    1.04
   0   2  25    1.03    1.15
   0   2  25    0.22    1.38
   0   2 -25    0.32    0.90
   0  -2  26   -0.31    1.59
   0  -2  26    4.27    2.61
   0  -2  26    2.69    2.22
   0  -2  26   -0.04    1.63
   0  -2  26    1.80    1.72
   0   2 -26    0.30    0.98
   0   2  26    0.64    1.22
   0   2  26    1.38    1.10
   0   2  26    0.57    1.23
   0  -2  27    1.27    1.87
   0  -2  27    3.91    1.75
   0  -2  27    3.69    2.53
   0  -2  27    2.73    1.88
   0  -2  27    2.27    2.69
   0   2  27    2.71    1.68
   0   2  27    1.88    1.39
   0   2  27    2.22    1.39
   0   2  27    1.39    1.25
   0   2 -27    2.48    2.20
   0  -2  28    0.57    1.84
   0  -2  28    0.24    2.47
   0  -2  28    0.79    1.95
   0  -2  28    1.59    2.34
   0  -2  28    0.77    1.68
   0   2  28   -0.83    1.16
   0   2  28    3.00    1.70
   0   2  28   -0.80    1.33
   0   2 -28    0.51    2.08
   0   2  28    0.18    1.37
   0  -2  29    1.27    2.51
   0  -2  29    0.79    2.00
   0  -2  29    1.33    1.53
   0  -2  29   -0.26    2.27
   0  -2  29    2.87    2.10
   0   2 -29    0.50    2.06
   0   2  29    2.24    1.66
   0   2  29    0.79    1.52
   0   2  29    0.71    1.41
   0  -2  30   -0.44    2.07
   0  -2  30   -0.34    2.26
   0  -2  30    2.06    2.84
   0  -2  30    4.74    2.68
   0  -2  30    3.56    2.07
   0   2  30    1.06    1.53
   0   2  30    1.17    1.71
   0   2  30    1.39    1.65
   0   2  30    3.54    1.78
   0   2 -30    2.25    2.41
   0  -3   0   -1.84    0.76
   0  -3   0    0.15    0.71
   0  -3   0   -0.34    0.83
   0  -3   0   -0.09    0.18
   0  -3   0    0.36    0.24
   0   3   0    0.87    0.82
   0   3   0   -1.58    0.72
   0   3   0   -0.80    0.55
   0  -3   1    5.97    1.06
   0  -3   1    7.28    0.68
   0  -3   1    5.16    1.21
   0  -3   1    4.46    0.54
   0  -3  -1    6.78    1.52
   0  -3  -1    5.66    1.02
   0  -3   1    6.24    1.14
   0   3  -1    4.71    1.19
   0   3   1    6.37    1.07
   0   3  -1    7.73    1.17
   0   3  -1    6.93    1.13
   0   3   1    5.94    0.82
   0  -3   2    1.98    0.87
   0  -3   2    1.71    0.53
   0  -3  -2    1.78    0.68
   0  -3   2    2.11    0.59
   0  -3   2   -0.07    0.95
   0  -3   2    1.67    0.94
   0  -3  -2    2.47    0.83
   0   3   2    1.49    0.57
   0   3  -2    2.58    0.91
   0   3   2    2.73    0.92
   0   3  -2    1.47    1.07
   0   3  -2    2.68    0.97
   0  -3  -3   10.36    0.97
   0  -3   3   13.68    1.57
   0  -3  -3   11.21    1.09
   0  -3   3   13.20    1.14
   0  -3   3   11.00    1.71
   0  -3   3   14.12    1.44
   0  -3   3   13.17    1.08
   0   3  -3   13.71    1.81
   0   3   3   11.28    0.91
   0   3  -3   11.31    1.48
   0   3  -3   12.97    1.43
   0  -3   4   29.45    1.66
   0  -3   4   24.67    2.24
   0  -3   4   28.51    2.07
   0  -3  -4   29.65    1.45
   0  -3  -4   26.85    1.30
   0  -3   4   28.51    1.89
   0   3   4   29.44    1.31
   0   3  -4   28.14    2.25
   0   3  -4   30.25    1.89
   0   3   4   31.14    1.86
   0   3  -4   29.56    2.06
   0   3   4   27.58    1.25
   0  -3   5    7.02    1.38
   0  -3   5    7.17    1.00
   0  -3   5    5.95    1.64
   0  -3   5    7.00    1.21
   0  -3  -5    6.36    0.58
   0  -3   5    6.38    1.03
   0   3  -5    7.92    1.62
   0   3   5    6.65    0.57
   0   3   5    7.22    0.63
   0   3   5    7.67    1.06
   0   3  -5    5.71    1.31
   0   3  -5    6.77    1.18
   0  -3   6    1.08    0.87
   0  -3   6    2.53    1.08
   0  -3   6   -0.50    1.44
   0  -3   6    1.70    1.09
   0  -3   6    1.08    0.76
   0   3  -6    2.06    1.29
   0   3  -6    2.40    0.99
   0   3  -6    1.90    1.10
   0   3   6    2.10    0.37
   0   3   6    1.60    0.71
   0  -3   7    6.17    1.10
   0  -3   7    6.44    1.48
   0  -3   7    1.95    1.63
   0  -3   7    4.28    1.07
   0  -3   7    8.70    1.23
   0   3  -7    7.34    1.22
   0   3   7    7.59    1.08
   0   3   7    6.10    0.41
   0   3  -7    8.39    1.58
   0   3   7    6.84    0.46
   0   3  -7    5.96    1.68
   0  -3   8    7.54    1.21
   0  -3   8    6.04    1.30
   0  -3   8    6.13    1.23
   0  -3   8    6.56    1.51
   0   3   8    6.01    0.94
   0   3  -8    8.36    1.27
   0   3   8    6.58    0.31
   0   3  -8    5.00    1.64
   0   3   8    6.84    0.31
   0   3  -8    8.14    1.67
   0  -3   9   25.14    2.09
   0  -3   9   22.11    2.02
   0  -3   9   22.87    2.97
   0  -3   9   25.30    2.60
   0   3  -9   23.68    2.28
   0   3  -9   21.60    1.84
   0   3   9   21.85    1.54
   0   3  -9   24.20    2.88
   0  -3  10    2.39    1.41
   0  -3  10    0.43    1.06
   0  -3  10    1.92    1.14
   0  -3  10    2.52    1.04
   0   3  10    2.75    0.83
   0   3 -10    2.41    1.10
   0   3 -10    3.81    1.77
   0   3 -10    3.92    1.49
   0  -3  11    0.62    1.15
   0  -3  11    0.04    1.19
   0  -3  11   -3.02    1.64
   0  -3  11    0.99    0.97
   0  -3  11   -0.07    1.04
   0   3 -11   -0.40    1.34
   0   3 -11    0.87    1.31
   0   3 -11    0.95    0.81
   0   3  11    0.29    0.69
   0  -3  12   -1.42    1.95
   0  -3  12    0.90    1.20
   0  -3  12    1.60    1.10
   0  -3  12    0.68    1.18
   0  -3  12    2.56    1.51
   0   3  12    2.39    0.96
   0   3 -12    3.18    1.14
   0   3 -12    3.70    1.85
   0   3 -12    2.58    1.46
   0  -3  13   12.29    2.19
   0  -3  13   11.13    1.71
   0  -3  13    9.02    1.65
   0  -3  13    9.36    1.69
   0  -3  13    7.09    2.65
   0   3 -13   12.08    2.16
   0   3 -13   12.34    1.45
   0   3 -13   14.35    2.66
   0  -3  14   -3.77    1.90
   0  -3  14    0.62    1.11
   0  -3  14   -0.24    2.03
   0  -3  14    1.92    1.27
   0  -3  14    2.54    1.72
   0   3 -14    4.46    1.24
   0   3 -14    3.78    1.71
   0   3  14    2.11    0.42
   0   3  14    2.75    0.90
   0   3 -14    2.07    1.82
   0  -3  15   24.48    2.47
   0  -3  15   21.63    2.95
   0  -3  15   22.24    2.33
   0  -3  15   22.78    3.57
   0  -3  15   24.42    2.33
   0   3 -15   29.62    3.62
   0   3  15   25.87    1.21
   0   3 -15   29.32    2.94
   0   3  15   24.40    1.63
   0   3 -15   27.45    2.06
   0  -3  16    0.15    1.29
   0  -3  16    2.99    1.74
   0  -3  16    1.82    1.31
   0  -3  16   -2.49    1.97
   0  -3  16   -0.32    1.18
   0   3  16    1.58    0.86
   0   3  16    0.47    0.47
   0   3 -16    2.17    1.67
   0   3 -16   -0.18    1.01
   0  -3  17   -1.96    1.83
   0  -3  17    0.67    1.69
   0  -3  17    0.13    1.30
   0  -3  17    1.40    1.28
   0  -3  17    1.75    1.33
   0   3 -17    0.56    1.51
   0   3  17    0.29    0.61
   0   3 -17    0.21    1.04
   0  -3  18    0.76    2.36
   0  -3  18    2.16    1.83
   0  -3  18    0.53    1.26
   0  -3  18    0.75    1.40
   0   3  18    0.43    0.60
   0   3 -18    2.76    1.86
   0  -3  19    2.39    1.52
   0  -3  19    3.16    1.52
   0  -3  19    3.30    1.85
   0  -3  19    0.61    2.28
   0  -3  19    5.06    1.64
   0   3  19    3.29    0.78
   0   3 -19    2.84    3.72
   0  -3  20    1.30    1.49
   0  -3  20    0.65    2.10
   0  -3  20    0.07    1.30
   0  -3  20    2.68    2.05
   0  -3  20    0.20    1.33
   0   3 -20    0.38    1.08
   0   3  20    1.23    0.42
   0   3  20    1.98    0.74
   0   3  20    1.36    0.48
   0  -3  21    5.91    1.91
   0  -3  21    6.32    1.80
   0  -3  21    7.46    1.86
   0  -3  21    7.64    2.39
   0  -3  21    6.03    2.84
   0   3  21    6.40    1.03
   0   3 -21    6.83    1.41
   0   3  21    9.50    0.88
   0   3  21    7.88    0.77
   0   3 -21   10.79    2.55
   0  -3  22    0.80    1.59
   0  -3  22    1.39    1.73
   0  -3  22   -1.39    1.26
   0  -3  22   -0.17    2.01
   0  -3  22   -0.08    2.32
   0   3 -22    0.18    1.04
   0   3  22    0.09    0.63
   0   3 -22   -2.27    1.55
   0   3  22    0.50    0.81
   0   3  22    0.48    0.52
   0  -3  23    2.05    1.68
   0  -3  23    2.17    1.65
   0  -3  23    3.53    2.87
   0  -3  23    1.03    1.64
   0  -3  23    0.45    2.20
   0   3  23    1.21    0.78
   0   3 -23    0.52    2.04
   0   3  23    1.45    0.95
   0   3  23    1.29    0.66
   0   3 -23    1.47    1.19
   0  -3  24    9.75    3.20
   0  -3  24    6.51    2.05
   0  -3  24    3.72    1.92
   0  -3  24    6.84    2.08
   0   3 -24    8.38    1.58
   0   3  24    6.60    0.97
   0   3  24    6.96    1.09
   0   3  24    5.56    1.40
   0   3 -24    9.30    2.70
   0   3  24    4.76    1.13
   0  -3  25    0.00    2.39
   0  -3  25    1.47    2.06
   0  -3  25    0.40    1.62
   0  -3  25    0.51    2.54
   0  -3  25   -0.38    1.79
   0   3  25   -0.96    0.66
   0   3 -25    0.49    2.12
   0   3  25    0.13    1.04
   0   3 -25    0.56    1.13
   0   3  25   -0.28    0.97
   0   3  25    1.32    0.95
   0  -3  26    0.22    1.96
   0  -3  26    0.98    1.99
   0  -3  26    1.61    2.73
   0  -3  26   -0.46    2.47
   0  -3  26    2.46    1.75
   0   3  26    1.12    0.95
   0   3  26   -0.93    0.99
   0   3 -26    0.18    1.04
   0   3  26   -1.42    1.09
   0   3  26    0.17    0.78
   0   3 -26   -0.83    1.92
   0  -3  27    0.33    2.50
   0  -3  27    1.81    2.45
   0  -3  27    1.68    1.76
   0  -3  27    0.04    2.10
   0  -3  27   -0.13    2.23
   0   3  27    0.50    1.22
   0   3  27   -0.50    0.87
   0   3  27    0.31    1.21
   0   3 -27    0.33    1.20
   0   3  27    2.56    1.07
   0   3 -27    0.62    2.24
   0  -3  28    4.40    3.22
   0  -3  28    6.80    3.00
   0  -3  28    7.81    3.45
   0   3  28    4.68    1.48
   0   3  28    5.39    1.69
   0   3 -28    3.15    1.42
   0   3  28    3.60    1.12
   0   3 -28    7.52    2.74
   0  -4   0    2.01    1.21
   0  -4   0    1.79    0.97
   0  -4   0    1.70    1.19
   0   4   0    3.66    1.22
   0  -4   1    0.34    0.97
   0  -4  -1    0.58    0.80
   0  -4   1    0.10    1.02
   0  -4   1   -2.15    1.07
   0  -4  -1    1.24    0.99
   0   4  -1    0.00    1.03
   0   4   1    0.07    1.05
   0  -4   2    1.19    1.08
   0  -4  -2    0.98    0.94
   0  -4   2    2.61    1.17
   0  -4  -2    1.03    0.39
   0  -4   2   -1.99    1.20
   0  -4   2    1.57    0.57
   0  -4  -2    0.08    0.74
   0   4  -2    0.85    1.10
   0   4   2   -0.81    0.64
   0   4   2    1.24    1.03
   0  -4  -3   10.74    1.19
   0  -4   3    9.28    1.94
   0  -4   3   11.04    1.70
   0  -4  -3   10.31    1.41
   0  -4  -3   10.04    1.26
   0  -4   3   10.23    1.60
   0  -4   3    8.71    0.91
   0   4   3    8.86    1.06
   0   4   3   10.09    1.50
   0   4  -3   12.47    1.63
   0  -4  -4    5.14    0.84
   0  -4   4    5.22    1.42
   0  -4   4    1.61    1.62
   0  -4  -4    4.80    0.95
   0  -4   4    4.91    0.92
   0  -4   4    4.71    0.84
   0  -4   4    5.30    1.33
   0   4   4    3.41    1.19
   0   4   4    4.57    0.83
   0   4  -4    3.81    1.29
   0  -4   5   -1.24    0.80
   0  -4   5    0.13    1.17
   0  -4   5   -0.41    0.70
   0  -4   5   -3.14    1.32
   0  -4  -5    1.90    0.68
   0  -4  -5    0.50    0.48
   0  -4   5    0.26    1.11
   0   4  -5    0.28    1.02
   0   4   5    0.45    0.92
   0   4  -5   -0.04    1.03
   0   4   5    0.19    0.59
   0  -4   6   -0.57    1.69
   0  -4   6    0.03    1.23
   0  -4  -6    0.40    0.29
   0  -4   6   -0.93    0.85
   0  -4   6    0.07    0.81
   0  -4   6    1.33    1.24
   0  -4  -6    1.26    0.34
   0   4  -6    0.99    1.14
   0   4  -6    1.71    1.18
   0   4   6   -0.83    0.98
   0   4   6   -0.51    0.71
   0  -4   7   -0.54    0.85
   0  -4   7   -2.18    2.06
   0  -4   7   -0.80    1.38
   0  -4   7    1.04    0.99
   0   4  -7    0.92    1.11
   0   4  -7    0.01    1.20
   0   4   7    0.27    0.51
   0   4   7   -0.15    0.83
   0  -4   8    2.97    1.90
   0  -4   8    4.94    1.44
   0  -4   8    4.38    1.20
   0  -4   8    5.17    1.65
   0  -4   8    2.64    1.08
   0   4  -8    4.02    1.52
   0   4  -8    3.63    1.30
   0   4   8    3.64    0.61
   0   4   8    3.93    1.11
   0  -4   9    7.80    2.28
   0  -4   9    9.39    2.01
   0  -4   9    6.91    1.58
   0  -4   9    8.36    1.65
   0  -4   9    3.83    1.25
   0   4  -9   10.69    1.93
   0   4  -9    7.51    1.51
   0   4   9    6.01    0.66
   0   4   9    5.12    1.21
   0  -4  10   -2.31    1.59
   0  -4  10   -0.24    1.22
   0  -4  10   -0.44    1.02
   0  -4  10   -0.36    1.03
   0  -4  10   -0.76    1.24
   0   4 -10    1.19    1.14
   0   4  10   -0.23    0.88
   0   4 -10    0.91    1.36
   0   4  10   -0.24    0.36
   0  -4  11    8.82    2.06
   0  -4  11   13.95    1.87
   0  -4  11    8.94    2.50
   0  -4  11   11.69    1.75
   0  -4  11   10.73    1.88
   0   4  11    9.80    0.67
   0   4 -11   10.36    1.69
   0   4  11   10.76    1.37
   0   4 -11   11.11    2.16
   0  -4  12    9.26    2.19
   0  -4  12   11.47    1.84
   0  -4  12    6.63    1.66
   0  -4  12    8.45    2.56
   0  -4  12    9.37    1.70
   0   4  12    9.88    1.36
   0   4 -12   13.23    2.74
   0   4  12    9.12    0.60
   0  -4  13   -0.26    1.15
   0  -4  13    0.11    1.46
   0  -4  13    0.81    1.21
   0  -4  13   -0.04    1.94
   0  -4  13    0.89    1.39
   0   4  13   -0.21    0.26
   0   4  13    1.17    0.93
   0  -4  14   11.31    2.80
   0  -4  14    5.36    1.66
   0  -4  14    6.75    2.11
   0  -4  14   12.74    1.95
   0   4  14    8.46    0.57
   0   4  14   10.58    1.40
   0   4 -14   10.11    1.64
   0   4 -14   11.65    2.38
   0  -4  15   38.69    4.35
   0  -4  15   40.39    3.84
   0  -4  15   33.64    3.41
   0  -4  15   25.43    2.72
   0  -4  15   38.37    2.93
   0   4  15   33.99    2.22
   0   4 -15   38.91    3.48
   0   4 -15   34.36    2.53
   0   4  15   33.78    1.30
   0  -4  16   11.66    1.97
   0  -4  16    9.94    2.82
   0  -4  16    8.12    1.88
   0  -4  16   12.88    2.72
   0  -4  16   11.52    2.07
   0   4  16    8.39    0.69
   0   4 -16    9.31    2.31
   0   4  16   11.69    1.50
   0   4 -16   12.63    1.84
   0  -4  17    2.12    2.05
   0  -4  17    1.65    1.43
   0  -4  17   -0.95    1.46
   0  -4  17   -1.91    1.94
   0  -4  17    1.27    1.87
   0   4  17    1.62    1.05
   0   4 -17    1.25    1.21
   0   4 -17    2.22    1.81
   0   4  17    0.95    0.48
   0  -4  18    0.85    1.90
   0  -4  18   -1.01    1.31
   0  -4  18    1.91    2.26
   0  -4  18    1.36    1.66
   0  -4  18    0.73    1.33
   0   4  18    0.74    0.51
   0   4  18    1.91    1.09
   0   4 -18    2.19    1.33
   0   4 -18    1.56    1.82
   0  -4  19    1.16    2.80
   0  -4  19   -0.03    1.41
   0  -4  19    0.64    1.78
   0  -4  19    1.92    2.16
   0  -4  19   -1.32    1.60
   0   4  19   -0.29    1.01
   0   4 -19   -0.47    1.19
   0   4  19    0.21    0.56
   0   4 -19    2.91    2.07
   0  -4  20    2.57    1.59
   0  -4  20   -0.86    1.77
   0  -4  20    2.69    2.87
   0  -4  20    1.91    2.26
   0  -4  20   -0.04    1.82
   0   4  20   -0.59    1.01
   0   4 -20    1.24    1.93
   0   4 -20   -0.12    1.25
   0   4  20    0.23    0.62
   0  -4  21    0.84    1.94
   0  -4  21    4.16    2.25
   0  -4  21    2.78    2.47
   0  -4  21    5.82    2.79
   0  -4  21    8.36    2.04
   0   4 -21    3.18    1.35
   0   4 -21    5.37    2.25
   0   4  21    2.88    0.84
   0   4  21    3.86    1.26
   0  -4  22    1.14    2.31
   0  -4  22   -1.36    2.08
   0  -4  22    0.32    2.07
   0  -4  22    4.35    2.74
   0  -4  22    1.70    1.71
   0   4 -22   -0.28    1.97
   0   4  22    0.81    0.81
   0   4  22    0.62    1.10
   0   4 -22   -1.42    1.11
   0  -4  23    1.18    2.67
   0  -4  23    2.85    2.69
   0  -4  23    0.42    2.09
   0  -4  23    0.10    2.15
   0  -4  23    3.14    1.80
   0   4  23   -0.56    0.84
   0   4 -23    0.42    2.32
   0   4  23   -0.95    1.14
   0   4 -23   -1.25    1.21
   0  -4  24    6.66    2.14
   0  -4  24    3.06    1.99
   0  -4  24    2.09    2.33
   0  -4  24   10.16    3.21
   0   4  24    4.66    1.44
   0   4 -24    5.64    2.68
   0   4 -24    4.54    1.59
   0   4  24    3.64    1.14
   0  -5   0    0.58    1.12
   0  -5   0    3.80    1.45
   0  -5   0    1.47    1.11
   0   5   0    3.48    1.39
   0  -5   1   37.10    2.73
   0  -5  -1   31.49    2.99
   0  -5  -1   37.19    2.73
   0  -5   1   35.93    2.59
   0  -5   1   35.29    2.67
   0   5  -1   33.94    2.70
   0   5   1   32.52    2.60
   0  -5   2    1.01    1.22
   0  -5   2    0.80    1.34
   0  -5  -2    2.10    0.99
   0  -5  -2    2.14    1.38
   0  -5   2    3.05    1.44
   0  -5  -2    1.04    1.09
   0   5   2    1.22    1.24
   0   5  -2    3.22    1.48
   0  -5  -3    1.97    0.89
   0  -5   3    1.94    1.35
   0  -5  -3    1.08    1.00
   0  -5   3    1.20    1.37
   0  -5   3    2.74    1.47
   0   5   3    3.29    1.43
   0  -5  -4    0.63    0.72
   0  -5   4    1.13    0.63
   0  -5  -4   -0.24    0.84
   0  -5   4    0.50    1.38
   0  -5   4    1.97    1.47
   0  -5   4    0.85    1.34
   0  -5   4    0.69    0.48
   0   5   4    2.48    1.34
   0   5  -4    1.09    2.17
   0  -5   5    6.81    1.72
   0  -5  -5    4.90    0.81
   0  -5   5    6.51    1.81
   0  -5   5    4.37    0.80
   0  -5  -5    5.15    0.74
   0  -5   5    4.62    0.88
   0  -5   5    5.66    1.83
   0   5  -5    4.97    1.80
   0   5   5    6.87    1.59
   0  -5   6    1.35    1.49
   0  -5   6    0.37    1.40
   0  -5   6    0.01    0.83
   0  -5   6    0.04    0.72
   0  -5   6    2.60    1.63
   0   5  -6   -0.24    1.28
   0   5   6    0.67    1.18
   0  -5   7    2.90    1.03
   0  -5   7    3.16    1.70
   0  -5   7    0.11    2.07
   0  -5   7    1.86    0.95
   0  -5   7    3.12    1.80
   0   5   7    2.34    1.32
   0   5  -7    1.30    1.41
   0  -5   8    0.16    0.97
   0  -5   8    0.54    1.60
   0  -5   8    1.57    1.74
   0  -5   8   -0.77    1.42
   0  -5   8   -0.03    0.98
   0   5  -8    0.83    1.27
   0   5   8   -0.39    1.15
   0  -5   9    1.14    1.72
   0  -5   9    0.12    1.76
   0  -5   9   -1.04    0.95
   0  -5   9    0.31    1.14
   0  -5   9   -0.06    1.50
   0   5   9   -0.32    1.09
   0   5   9    0.02    0.58
   0   5  -9    0.24    1.28
   0  -5  10    2.81    2.31
   0  -5  10    0.40    1.19
   0  -5  10    2.42    1.30
   0  -5  10    2.64    2.02
   0   5 -10    0.99    1.36
   0   5  10    1.57    0.72
   0   5  10   -0.19    1.11
   0  -5  11    1.11    1.65
   0  -5  11    1.26    2.21
   0  -5  11    1.34    1.78
   0  -5  11    1.06    1.26
   0  -5  11    0.26    1.82
   0   5  11    0.98    0.52
   0   5  11    2.29    1.27
   0   5 -11   -1.47    1.29
   0  -5  12    2.85    2.01
   0  -5  12    0.90    1.50
   0  -5  12   -0.14    1.63
   0  -5  12   -0.36    1.27
   0  -5  12    2.09    2.03
   0   5  12   -0.67    1.19
   0   5 -12    1.72    1.46
   0   5  12    0.81    0.48
   0  -5  13    0.69    2.00
   0  -5  13   -1.18    1.66
   0  -5  13    0.63    2.06
   0  -5  13    1.73    1.43
   0  -5  13    1.62    1.46
   0   5  13    0.65    0.45
   0   5 -13    0.15    1.36
   0   5  13   -0.81    1.23
   0  -5  14    0.17    1.41
   0  -5  14    0.05    1.67
   0  -5  14    1.45    1.45
   0  -5  14    2.69    2.23
   0  -5  14    2.07    2.13
   0   5 -14   -0.88    1.69
   0   5  14    0.86    0.40
   0   5  14    0.71    1.25
   0   5 -14    1.02    1.46
   0  -5  15    3.90    2.36
   0  -5  15    0.52    1.39
   0  -5  15    3.75    2.33
   0  -5  15    0.98    1.71
   0  -5  15    3.00    2.02
   0   5 -15    2.71    1.55
   0   5  15    2.38    1.35
   0   5 -15    1.64    1.88
   0  -5  16    6.24    2.70
   0  -5  16   -1.61    1.73
   0  -5  16    0.67    2.23
   0  -5  16   -0.55    1.33
   0   5 -16   -0.74    1.79
   0   5  16    0.48    1.25
   0   5 -16    0.24    1.41
   0   5  16    1.05    0.39
   0  -5  17   -0.18    2.62
   0  -5  17    2.48    2.17
   0  -5  17    6.44    2.59
   0  -5  17    1.61    1.95
   0  -5  17    2.16    1.53
   0   5 -17   -1.17    1.23
   0   5  17    1.29    0.62
   0   5  17    1.04    1.27
   0   5 -17    1.56    2.13
   0  -5  18   -1.55    1.78
   0  -5  18    0.62    1.64
   0  -5  18    1.52    1.54
   0  -5  18    1.01    2.55
   0   5 -18    0.34    1.42
   0   5 -18   -2.64    1.77
   0   5  18   -1.10    1.26
   0  -6   0    0.01    1.72
   0  -6   0   -1.58    1.29
   0   6   0   -1.88    1.54
   0  -6  -1    0.59    1.28
   0  -6   1   -1.01    1.67
   0  -6   1    2.01    1.99
   0  -6  -1   -2.40    1.32
   0  -6   1    1.57    1.50
   0   6   1    2.80    1.83
   0   6  -1    0.83    1.71
   0  -6   2    3.62    1.92
   0  -6  -2    0.63    1.11
   0  -6   2    4.90    1.64
   0  -6  -2   -3.08    1.23
   0   6   2    0.49    1.54
   0   6  -2    2.25    1.68
   0  -6   3   -0.10    1.76
   0  -6  -3    0.68    0.95
   0  -6   3    3.04    1.60
   0  -6   3    0.13    1.61
   0   6  -3   -0.53    1.56
   0   6   3   -0.64    1.41
   0  -6   4    3.72    1.59
   0  -6   4   -1.19    1.80
   0  -6   4   -1.02    1.68
   0   6   4    2.45    1.59
   0   6  -4   -0.18    1.64
   0  -6   5   -0.78    1.83
   0  -6   5    5.62    1.78
   0  -6   5    1.80    2.08
   0   6  -5   -0.10    1.57
   0   6   5    1.40    1.63
   0  -6   6    3.08    2.17
   0  -6   6    2.72    2.26
   0  -6   6    9.62    2.19
   0   6  -6    0.54    1.63
   0   6   6    3.31    1.82
   0  -6   7   -0.43    2.08
   0  -6   7    1.90    2.12
   0  -6   7    8.13    2.05
   0   6  -7    1.76    1.78
   0   6   7    1.67    1.72
  -1   0 -32    0.67    2.09
   1   0  32    1.31    1.67
   1   0  32   -0.45    2.04
   1   0  32    1.66    2.40
   1   0  32    3.43    2.36
   1   0  32   -0.02    2.38
   1   0  31    0.17    1.64
   1   0  31   -0.09    2.26
   1   0  31    0.36    2.01
   1   0  31   -0.42    1.82
   1   0  31    2.33    2.27
  -1   0 -31   -2.70    1.66
   1   0  30    2.91    2.37
  -1   0 -30    1.14    1.98
   1   0  30    2.65    2.16
   1   0  30    3.10    1.80
   1   0  30    2.92    1.87
   1   0  29    0.95    1.97
  -1   0 -29    1.26    1.83
   1   0  29   -0.55    1.79
   1   0  29    0.46    1.59
   1   0  29    0.09    1.56
   1   0  28    9.29    2.05
   1   0  28   10.96    1.90
   1   0  28   15.36    2.99
   1   0  28   13.83    2.77
  -1   0 -28   16.39    2.77
   1   0  27    2.01    1.36
   1   0  27   -0.38    1.73
   1   0  27    1.19    1.48
   1   0  27    0.18    1.89
  -1   0 -27   -1.48    1.51
   1   0  26    0.90    1.23
   1   0  26    0.54    1.91
  -1   0 -26    2.49    1.71
   1   0  26    1.55    1.41
   1   0  26    0.53    1.65
  -1   0 -25    1.08    1.54
   1   0  25    0.30    1.60
   1   0  25   -1.31    1.72
   1   0  25   -0.43    1.11
   1   0  24    1.26    1.20
   1   0  24    0.17    1.08
   1   0  24    1.59    1.66
  -1   0 -24    2.50    1.56
   1   0  23   -0.50    1.39
   1   0  23   -4.74    1.55
   1   0  23   -0.63    0.93
   1   0  23   -0.05    1.07
  -1   0 -23    0.26    1.28
   1   0  22    1.14    1.51
   1   0  22    1.78    1.17
   1   0  22    1.60    0.98
  -1   0 -22    1.74    1.45
   1   0  22   -2.49    1.72
   1   0  21    0.99    1.36
   1   0  21    1.16    0.98
   1   0  21   -4.76    1.46
  -1   0 -21   -0.37    1.30
   1   0  21    0.13    0.99
   1   0  20    3.26    1.14
   1   0  20    2.62    1.01
   1   0  20   -1.68    1.64
  -1   0 -20    4.60    1.54
   1   0  20    1.61    1.38
  -1   0 -19    0.28    1.17
   1   0  19    0.97    0.93
   1   0  19    0.44    1.21
   1   0  19   -0.55    0.86
   1   0  18   62.08    4.00
  -1   0 -18   69.38    3.61
   1   0  18   66.63    2.87
   1   0  18   68.04    3.64
   1   0  17   -0.47    0.68
  -1   0 -17    0.56    1.06
  -1   0 -17   -0.49    1.12
   1   0  17    0.26    1.11
  -1   0 -16    2.76    1.36
   1   0  16    2.92    1.27
   1   0  16    2.72    0.79
   1   0  16    2.13    1.48
  -1   0 -16    3.79    1.27
  -1   0 -15   -0.21    0.92
   1   0  15    0.20    0.76
   1   0  15   -3.27    1.16
  -1   0 -15    0.02    1.07
   1   0  15    1.09    1.05
  -1   0 -14    0.06    1.04
  -1   0 -14    0.60    0.88
   1   0  14    1.60    1.11
   1   0  14    0.35    0.63
   1   0  13   -2.64    0.97
   1   0  13    0.81    0.95
  -1   0 -13   -0.72    0.81
  -1   0 -13   -0.33    0.95
   1   0  13    0.14    0.59
   1   0  12   26.44    2.15
   1   0  12   27.69    1.42
   1   0  12   27.82    1.93
  -1   0 -12   29.27    2.42
  -1   0 -12   27.63    1.90
   1   0  11   -2.59    0.94
   1   0  11    0.15    0.53
  -1   0 -11   -0.02    0.79
  -1   0 -11   -0.03    0.97
   1   0  11   -1.01    0.78
  -1   0 -10    1.87    0.90
   1   0  10    2.30    0.93
  -1   0 -10    3.84    1.19
   1   0  10    1.41    1.14
   1   0  10    2.61    0.61
   1   0   9    0.08    0.82
  -1   0  -9    0.43    0.81
   1   0   9    0.45    0.48
   1   0   9   -0.68    0.97
  -1   0  -9   -0.23    0.91
   1   0   8    6.08    1.08
   1   0   8    5.22    1.22
  -1   0  -8    4.56    1.13
  -1   0  -8    3.93    0.96
   1   0   8    7.19    0.70
   1   0   7   -1.73    0.88
   1   0   7    1.15    0.49
   1   0   7   -0.53    0.74
  -1   0  -7   -0.87    0.84
  -1   0  -7   -0.10    0.77
  -1   0  -6    0.77    0.67
  -1   0  -6   -1.19    0.74
   1   0   6    0.33    0.65
   1   0   6   -1.31    0.80
   1   0   6    0.63    0.43
  -1   0  -5   -0.88    0.66
   1   0   5   -0.64    0.68
   1   0   5    0.03    0.33
  -1   0  -5   -0.08    0.54
   1   0   5    0.06    0.56
  -1   0  -4   11.20    0.97
   1   0   4   13.91    0.89
  -1   0  -4   12.10    0.90
   1   0   4    9.42    0.99
   1   0   4   14.80    0.65
   1   0   3   -0.33    0.39
  -1   0  -3   -0.18    0.39
  -1   0  -3   -0.26    0.35
   1   0   3    0.09    0.23
   1   0   2   -0.09    0.12
  -1   0  -2    0.05    0.19
  -1   0   2    0.05    0.14
  -1   0   2   -0.12    0.09
  -1   0   2   -0.01    0.07
   1   0  -3   -0.22    0.20
   1   0  -3    0.03    0.25
  -1   0   3    0.19    0.23
   1   0  -3    0.13    0.35
  -1   0   3    0.06    0.12
  -1   0   3    0.16    0.22
   1   0  -4  454.73   13.03
  -1   0   4  449.96   12.75
  -1   0   4  453.19   13.02
  -1   0   4  461.74   13.16
  -1   0   4  450.81   12.88
  -1   0   5    0.20    0.32
   1   0  -5   -0.38    0.58
  -1   0   5   -0.49    0.55
  -1   0   5   -0.46    0.68
   1   0  -5    0.56    0.34
  -1   0   5   -0.11    0.43
  -1   0   6   24.35    1.04
   1   0  -6   22.48    0.94
  -1   0   6   22.66    1.60
  -1   0   6   22.38    1.15
  -1   0   6   21.88    1.36
   1   0  -6   22.91    1.39
   1   0  -7    0.44    0.43
  -1   0   7   -1.89    0.85
  -1   0   7    0.28    0.56
  -1   0   7   -0.05    0.77
   1   0  -7    0.49    0.70
  -1   0   7    1.40    0.53
  -1   0   8    3.59    0.60
  -1   0   8    3.56    0.94
  -1   0   8    0.45    1.08
   1   0  -8    3.09    0.49
  -1   0   8    1.99    0.65
   1   0  -8    3.14    0.98
   1   0  -9    0.70    0.80
   1   0  -9    0.44    0.40
  -1   0   9   -1.14    0.97
  -1   0   9    0.37    0.48
  -1   0   9   -0.33    0.56
  -1   0   9    0.21    0.82
  -1   0  10    8.25    0.78
  -1   0  10    6.86    1.15
  -1   0  10    8.39    0.96
   1   0 -10    7.72    0.71
  -1   0  10    6.32    1.37
   1   0 -10    6.64    1.15
  -1   0  11    0.42    0.62
   1   0 -11   -0.29    0.75
  -1   0  11   -1.03    1.02
  -1   0  11   -0.36    0.83
  -1   0  11   -1.26    0.46
   1   0 -12    7.99    1.32
  -1   0  12    8.16    1.30
  -1   0  12    7.96    0.85
  -1   0  12    7.20    0.99
  -1   0  12    6.09    1.50
  -1   0  13   -0.39    0.86
  -1   0  13    0.31    0.57
  -1   0  13    0.13    0.74
   1   0 -13   -0.53    0.83
  -1   0  13   -3.49    0.97
  -1   0  14   13.23    1.37
  -1   0  14   15.20    1.81
   1   0 -14   15.57    1.79
  -1   0  14   10.83    1.93
  -1   0  14   16.19    1.24
  -1   0  15   -0.10    0.71
  -1   0  15   -0.38    0.95
  -1   0  15   -2.14    1.19
  -1   0  15    0.70    0.65
   1   0 -15   -0.12    0.89
  -1   0  16   56.75    3.14
  -1   0  16   54.46    2.40
   1   0 -16   51.32    3.00
  -1   0  16   61.74    2.82
  -1   0  16   58.94    3.57
  -1   0  17   -0.28    1.02
  -1   0  17   -0.08    0.76
  -1   0  17   -4.18    1.23
   1   0 -17    0.18    0.99
  -1   0  17    0.76    0.89
  -1   0  18    3.73    1.43
  -1   0  18    6.27    1.04
   1   0 -18    6.11    1.75
  -1   0  18    6.93    1.26
  -1   0  18    1.56    1.80
  -1   0  19   -0.21    0.90
  -1   0  19    0.85    0.83
   1   0 -19    0.36    1.18
  -1   0  19    0.26    1.19
  -1   0  19   -4.07    1.45
  -1   0  20    1.65    1.10
  -1   0  20   -2.81    1.57
  -1   0  20    1.05    1.00
   1   0 -20    0.14    1.26
  -1   0  20    1.81    1.43
   1   0 -21   -0.08    2.04
  -1   0  21    0.34    0.99
  -1   0  21   -0.25    2.20
  -1   0  21   -4.81    1.56
  -1   0  21   -0.05    0.90
  -1   0  22   16.90    2.42
   1   0 -22   20.34    2.54
  -1   0  22   17.90    1.73
  -1   0  22   14.77    2.90
  -1   0  22   18.39    2.11
  -1   0  23   -0.51    1.02
  -1   0  23   -3.82    1.57
  -1   0  23   -1.06    1.05
  -1   0  23   -0.56    1.51
   1   0 -23    1.07    1.40
  -1   0  24    2.83    1.29
  -1   0  24    3.22    1.33
  -1   0  24    3.91    1.79
   1   0 -24    3.50    1.73
  -1   0  25   -0.47    1.16
  -1   0  25   -0.60    1.56
   1   0 -25   -0.25    1.46
  -1   0  25   -2.19    1.59
  -1   0  25    0.27    1.24
  -1   0  26   20.98    2.97
  -1   0  26   21.45    2.58
   1   0 -26   21.01    2.87
  -1   0  26   22.72    3.36
  -1   0  26   16.41    2.22
  -1   0  27    0.29    1.35
  -1   0  27    0.40    1.86
  -1   0  27    0.49    1.80
   1   0 -27   -0.43    1.55
  -1   0  27   -1.83    1.13
   1   0 -28    7.59    2.24
  -1   0  28    6.92    2.33
  -1   0  28   10.84    2.79
  -1   0  28    5.70    1.82
  -1   0  28    4.65    1.51
  -1   0  29    1.58    1.48
  -1   0  29   -0.13    1.97
   1   0 -29    0.13    1.62
  -1   0  29   -1.52    1.45
  -1   0  29   -0.52    2.04
  -1   0  30    0.77    1.81
  -1   0  30    2.04    2.29
   1   0 -30   -2.31    1.75
  -1   0  30   -0.82    2.15
  -1   0  30   -1.78    1.56
  -1   0  31   -0.82    2.19
  -1   0  31   -0.05    1.86
  -1   0  31    2.35    2.27
   1   0 -31   -0.39    2.03
  -1   0  31   -1.10    2.22
   1   0 -32    2.64    2.23
  -1   0  32    0.08    2.00
  -1   0  32    2.93    2.45
  -1   0  32    0.32    2.47
  -1   0  32    3.07    2.43
   1  -1  31    1.51    2.62
   1  -1  31    4.38    2.53
   1  -1  31    0.32    1.89
   1  -1  31    1.98    1.86
   1  -1  31    2.51    2.70
   1   1  31    2.74    2.00
   1   1  31    1.37    1.81
   1   1  31   -0.88    1.92
   1   1  31    0.73    1.84
   1  -1  30   -0.72    1.81
   1  -1  30    0.81    2.46
   1  -1  30    0.10    2.67
   1  -1  30    3.75    1.85
   1  -1  30    0.24    2.28
  -1   1 -30   -1.38    2.02
   1   1  30    1.26    1.58
   1   1  30    0.60    1.62
   1   1  30    1.85    2.03
   1   1  30    5.87    2.14
   1  -1  29   -0.61    1.54
   1  -1  29    0.03    1.85
   1  -1  29    0.63    1.70
   1  -1  29   -0.46    2.07
   1  -1  29   -1.51    2.11
  -1   1 -29   -0.57    1.92
   1   1  29    0.87    1.31
   1   1  29    0.45    1.64
   1   1  29    0.60    1.51
   1   1  29    0.32    1.84
  -1  -1 -28    1.17    1.57
   1  -1  28    1.35    2.11
   1  -1  28   -0.11    1.59
   1  -1  28    2.97    1.75
   1  -1  28   -0.33    1.48
   1  -1  28    1.17    2.11
   1   1  28    1.33    1.35
   1   1  28   -0.46    1.59
  -1   1 -28    2.54    1.95
   1   1  28    2.55    1.79
   1   1  28    0.66    1.43
   1  -1  27   -0.56    2.15
   1  -1  27   -0.45    1.50
   1  -1  27    1.70    1.57
   1  -1  27    1.63    2.30
   1  -1  27    0.96    1.48
   1   1  27    1.34    1.46
   1   1  27    0.92    1.59
   1   1  27    0.53    1.78
   1   1  27    0.42    1.48
  -1   1 -27    2.41    2.02
   1  -1  26    4.33    1.67
   1  -1  26    5.18    2.51
   1  -1  26    5.54    1.77
   1  -1  26    8.28    2.36
  -1  -1 -26    7.02    1.84
  -1   1 -26    9.22    2.34
   1   1  26    5.93    1.31
   1   1  26    5.93    1.55
   1   1  26    5.71    2.15
   1   1  26    6.56    1.96
   1  -1  25   21.93    3.24
   1  -1  25   18.96    3.38
   1  -1  25   17.90    2.08
   1  -1  25   18.99    2.43
   1  -1  25   15.47    2.30
  -1  -1 -25   18.52    2.43
   1   1  25   15.62    2.69
   1   1  25   15.54    2.40
  -1   1 -25   21.71    3.05
   1   1  25   14.13    1.96
   1   1  25   14.95    1.69
   1  -1  24   -0.40    1.29
   1  -1  24   -1.95    1.76
  -1  -1 -24    1.25    1.28
   1  -1  24   -0.36    1.69
   1  -1  24   -0.97    1.13
   1   1  24   -0.31    1.09
   1   1  24   -2.01    1.42
  -1   1 -24    1.18    1.64
   1   1  24   -0.11    1.00
   1   1  24    1.62    1.34
  -1  -1 -23    0.02    1.19
   1  -1  23   -0.86    1.21
   1  -1  23    0.23    1.63
   1  -1  23    1.28    1.24
   1   1  23   -1.04    1.60
  -1   1 -23   -1.24    1.47
   1   1  23    0.33    0.81
   1   1  23    1.96    1.31
   1   1  23   -1.06    1.05
  -1  -1 -22    4.33    1.40
   1  -1  22    4.11    1.39
   1  -1  22    4.45    1.39
   1  -1  22    0.93    2.13
   1  -1  22    3.85    1.84
   1   1  22    3.80    1.08
   1   1  22    3.02    1.43
   1   1  22    0.40    1.75
   1   1  22    3.59    1.17
  -1   1 -22    6.11    1.84
   1  -1  21    0.22    2.06
   1  -1  21    0.36    1.58
   1  -1  21    0.69    1.13
   1  -1  21    0.96    1.17
  -1  -1 -21    2.03    1.29
   1   1  21   -3.73    1.40
   1   1  21    0.91    1.26
   1   1  21    2.14    0.87
   1   1  21    1.35    0.95
  -1   1 -21    2.24    1.71
   1  -1  20    2.57    1.57
   1  -1  20    1.56    1.11
   1  -1  20   -3.16    1.81
  -1  -1 -20    2.48    1.23
   1  -1  20    2.38    1.28
  -1   1 -20    1.28    1.45
   1   1  20    1.24    1.19
   1   1  20    3.30    0.97
  -1  -1 -19    3.10    1.16
   1  -1  19    3.79    1.14
   1  -1  19    2.99    1.18
   1  -1  19   -2.25    1.82
   1  -1  19    3.18    1.49
   1   1  19   -2.17    1.35
  -1   1 -19    2.58    1.58
  -1   1 -19    2.65    0.84
  -1   1 -19    1.22    1.50
   1   1  19    1.53    0.75
   1   1  19    2.76    1.14
  -1  -1 -18    2.20    1.08
   1  -1  18   -3.29    1.71
   1  -1  18    0.61    1.06
   1  -1  18    2.30    1.03
   1  -1  18    0.58    1.33
  -1   1 -18    1.74    1.52
  -1   1 -18    0.67    1.40
   1   1  18    2.95    0.80
   1   1  18    2.56    1.12
  -1   1 -18    2.99    0.79
   1   1  18   -1.99    1.23
   1  -1  17    0.95    0.98
   1  -1  17    0.22    0.88
   1  -1  17   -3.25    1.38
  -1  -1 -17    1.14    0.90
   1  -1  17    0.09    1.24
   1   1  17   -0.27    0.90
  -1   1 -17    0.97    1.43
   1   1  17    0.53    0.67
  -1   1 -17    0.90    0.70
  -1   1 -17   -0.67    1.10
   1  -1  16    4.24    1.95
   1  -1  16    4.39    1.49
   1  -1  16    5.73    1.15
  -1  -1 -16    5.52    1.12
   1  -1  16    6.19    1.16
  -1   1 -16    4.35    1.50
   1   1  16    2.90    1.30
  -1   1 -16    2.77    1.68
   1   1  16    4.93    0.83
   1   1  16    4.33    1.11
  -1   1 -16    7.27    0.98
  -1  -1 -15   18.10    1.55
   1  -1  15   20.38    2.30
   1  -1  15   16.81    1.70
   1  -1  15   18.85    2.72
   1  -1  15   17.97    1.59
   1   1  15   19.21    2.06
  -1   1 -15   18.78    2.18
  -1   1 -15   17.57    2.37
   1   1  15   17.17    1.56
   1   1  15   22.24    1.24
  -1   1 -15   18.57    1.34
   1  -1  14    2.92    1.70
   1  -1  14    2.87    1.51
   1  -1  14    6.58    1.09
   1  -1  14    4.43    1.02
  -1  -1 -14    4.64    0.96
   1   1  14    6.56    1.11
  -1   1 -14    7.47    0.93
  -1   1 -14    2.62    1.51
   1   1  14    4.15    1.20
   1  -1  13   34.26    1.88
   1  -1  13   31.27    2.38
   1  -1  13   30.97    1.99
  -1  -1 -13   30.77    1.81
   1  -1  13   33.41    2.80
  -1   1 -13   32.55    2.65
   1   1  13   32.46    2.16
  -1   1 -13   32.98    2.39
   1   1  13   33.32    1.89
  -1   1 -13   32.63    1.65
   1  -1  12   -0.67    0.98
   1  -1  12    0.23    0.75
  -1  -1 -12    0.90    0.69
   1  -1  12   -2.23    1.05
   1   1  12   -2.04    0.76
   1   1  12   -0.42    0.62
  -1   1 -12   -0.41    1.26
  -1   1 -12    0.50    0.94
  -1   1 -12    1.10    0.61
   1  -1  11   32.32    1.73
   1  -1  11   32.06    2.54
   1  -1  11   32.19    2.29
  -1  -1 -11   30.62    1.63
   1   1  11   32.04    1.88
   1   1  11   29.27    1.63
  -1   1 -11   33.14    1.60
  -1   1 -11   30.13    2.44
   1  -1  10   20.06    1.35
   1  -1  10   15.86    2.33
   1  -1  10   18.93    1.86
  -1   1 -10   19.12    2.19
  -1   1 -10   19.19    1.21
   1   1  10   16.73    1.19
  -1   1 -10   19.27    1.92
   1   1  10   17.42    1.40
   1  -1   9   15.18    1.22
   1  -1   9   12.59    1.93
   1  -1   9   13.42    1.65
  -1   1  -9   15.35    1.07
  -1   1  -9   16.01    1.98
   1   1   9   10.92    1.12
  -1   1  -9   14.05    1.66
   1   1   9   13.25    1.00
   1  -1   8  144.34    4.68
   1  -1   8  142.87    5.24
   1  -1   8  140.57    5.52
  -1   1  -8  146.53    4.62
   1   1   8  145.20    4.54
  -1   1  -8  148.87    5.56
  -1   1  -8  149.35    5.27
   1   1   8  147.72    4.66
   1  -1   7   11.17    1.40
   1  -1   7    9.39    1.58
   1  -1   7    7.80    1.09
   1  -1   7   11.82    0.99
  -1   1  -7   10.79    1.64
   1   1   7    9.52    0.87
  -1   1  -7   10.87    1.39
  -1   1  -7    9.73    0.91
   1   1   7    9.47    0.77
   1  -1   6  250.90    7.51
   1  -1   6  252.18    8.09
   1  -1   6  237.99    7.34
   1  -1   6  244.94    7.76
  -1   1  -6  244.80    7.79
   1   1   6  243.61    7.06
  -1   1  -6  243.52    8.02
  -1   1  -6  248.21    7.29
   1   1   6  241.29    7.11
   1  -1   5  434.07   13.07
   1  -1   5  457.16   12.82
   1  -1   5  414.56   13.26
   1  -1   5  449.10   12.68
  -1   1  -5  439.14   13.07
  -1   1  -5  433.29   12.63
  -1   1  -5  440.93   13.31
   1   1   5  442.05   12.33
   1   1   5  443.81   12.35
   1  -1   4   28.85    1.64
   1  -1   4   25.85    1.46
   1  -1   4   27.23    1.38
   1  -1   4   22.72    1.83
  -1   1  -4   27.11    1.65
  -1   1  -4   27.68    1.82
  -1   1  -4   28.38    1.36
   1  -1   3   -1.89    0.83
   1  -1   3   -1.15    0.58
   1  -1   3    1.02    0.61
   1  -1   3   -1.00    0.67
  -1   1  -3   -1.49    0.53
  -1   1  -3   -0.83    0.79
  -1   1  -3   -0.08    0.68
  -1   1  -3    0.30    0.57
   1  -1   2   17.47    1.19
   1  -1   2   18.40    0.97
  -1  -1  -2   17.45    0.66
   1  -1   2   16.21    1.01
   1  -1   2   16.68    1.03
  -1   1  -2   17.56    1.02
  -1   1  -2   16.58    1.36
  -1   1  -2   15.96    1.00
   1   1   2   16.58    0.66
   1   1   2   17.50    0.91
   1  -1   1    4.15    0.49
  -1  -1  -1    4.45    0.61
   1  -1   1    3.61    0.77
   1  -1   1    4.59    0.67
  -1  -1  -1    5.18    0.52
   1  -1   1    4.83    0.56
   1  -1   1    4.83    0.62
   1   1   1    4.95    0.35
  -1   1  -1    5.72    0.72
  -1   1  -1    3.43    0.81
  -1   1  -1    4.04    0.56
   1   1   1    4.18    0.32
   1   1   1    4.38    0.46
  -1   1  -1    4.64    0.59
   1   1   1    3.77    0.56
  -1  -1   0    2.22    0.52
   1  -1   0    1.76    0.28
  -1  -1   0    1.08    0.31
   1  -1   0    1.07    0.64
   1  -1   0    2.26    0.36
   1  -1   0    1.77    0.49
   1  -1   0    2.19    0.49
  -1  -1   0    1.73    0.51
   1   1   0    1.18    0.34
  -1   1   0    1.50    0.40
  -1   1   0    1.28    0.49
  -1   1   0    0.50    0.54
   1   1   0    1.73    0.49
   1   1   0    1.01    0.50
   1   1   0    1.54    0.35
   1  -1  -1   27.18    1.11
  -1  -1   1   29.34    1.29
   1  -1  -1   28.15    0.85
  -1  -1   1   27.28    1.13
   1  -1  -1   27.97    1.12
  -1  -1   1   25.75    1.11
  -1  -1   1   27.24    1.47
  -1  -1   1   28.59    1.32
   1   1  -1   28.00    1.14
  -1   1   1   24.87    1.15
  -1   1   1   29.29    0.99
   1   1  -1   26.31    1.27
   1   1  -1   28.00    1.33
   1   1  -1   26.42    1.42
  -1  -1   2   15.15    1.28
  -1  -1   2   14.77    1.09
  -1  -1   2   14.53    0.88
  -1  -1   2   15.84    1.02
   1  -1  -2   14.69    0.77
  -1   1   2   15.71    0.52
  -1   1   2   15.20    0.81
  -1   1   2   13.29    0.75
   1   1  -2   14.52    1.22
  -1   1   2   15.15    0.51
   1   1  -2   13.81    1.02
   1   1  -2   13.20    1.10
  -1  -1   3    5.45    0.88
  -1  -1   3    5.54    0.66
  -1  -1   3    4.72    0.67
  -1  -1   3    4.05    1.09
   1  -1  -3    3.70    0.30
   1   1  -3    5.62    0.80
   1   1  -3    5.80    0.72
  -1   1   3    6.23    0.53
   1   1  -3    6.38    1.09
   1   1  -3    3.95    0.87
  -1  -1   4   21.76    1.14
  -1  -1   4   20.81    1.26
   1  -1  -4   18.56    0.77
  -1  -1   4   21.78    1.47
  -1  -1   4   20.42    1.68
   1   1  -4   19.58    1.40
   1   1  -4   22.68    1.23
  -1   1   4   22.33    0.82
   1   1  -4   22.25    1.25
   1   1  -4   20.89    1.66
  -1  -1   5   46.20    1.85
  -1  -1   5   46.24    2.25
  -1  -1   5   46.76    1.99
   1   1  -5   44.03    1.89
   1   1  -5   43.52    2.20
   1   1  -5   46.05    1.97
  -1   1   5   46.60    1.54
   1   1  -5   46.73    2.47
  -1  -1   6  124.36    4.07
  -1  -1   6  128.61    4.47
  -1  -1   6  115.18    3.98
  -1  -1   6  122.75    4.64
   1   1  -6  118.73    3.94
   1   1  -6  120.94    4.66
  -1   1   6  120.78    3.70
  -1  -1   7   13.59    1.19
  -1  -1   7   13.24    1.11
  -1  -1   7    9.72    1.77
  -1  -1   7   10.53    1.41
   1   1  -7   13.03    1.06
  -1   1   7   10.85    0.81
  -1   1   7   10.91    0.99
   1   1  -7   10.90    1.66
   1   1  -7   10.61    1.44
  -1  -1   8   21.33    1.50
  -1  -1   8   21.41    2.22
  -1  -1   8   20.50    1.23
  -1  -1   8   21.56    1.77
  -1   1   8   19.24    1.12
  -1   1   8   19.15    1.32
   1   1  -8   20.66    1.28
   1   1  -8   20.19    1.76
   1   1  -8   21.34    1.98
  -1  -1   9    8.29    1.18
  -1  -1   9    9.41    1.44
  -1  -1   9    9.32    1.03
  -1  -1   9    8.91    1.64
   1   1  -9    9.46    0.87
  -1   1   9    6.65    1.01
   1   1  -9    8.55    1.36
   1   1  -9    7.83    1.57
  -1  -1  10   21.15    1.90
  -1  -1  10   20.63    2.68
  -1  -1  10   24.59    1.49
   1  -1 -10   22.33    1.31
  -1  -1  10   22.00    1.61
  -1   1  10   18.77    1.53
   1   1 -10   22.50    1.92
  -1   1  10   22.26    1.35
   1   1 -10   20.65    2.09
  -1  -1  11    8.28    1.17
   1  -1 -11    8.77    1.02
  -1  -1  11    8.47    1.07
  -1  -1  11    5.92    1.71
  -1  -1  11    6.45    1.40
   1   1 -11    8.47    0.97
  -1   1  11    7.04    0.95
   1   1 -11    8.14    1.71
  -1   1  11    7.04    1.15
  -1  -1  12   39.28    2.18
  -1  -1  12   37.09    2.86
   1  -1 -12   38.79    1.96
  -1  -1  12   37.33    2.52
  -1  -1  12   38.82    2.25
   1   1 -12   42.02    2.06
  -1   1  12   39.61    1.99
   1   1 -12   36.82    2.37
  -1   1  12   38.03    2.23
   1   1 -12   35.71    2.67
  -1  -1  13   37.01    3.02
  -1  -1  13   36.76    2.60
  -1  -1  13   43.53    2.35
  -1  -1  13   44.24    2.13
   1  -1 -13   40.59    2.12
   1   1 -13   42.80    1.93
   1   1 -13   44.49    3.02
  -1   1  13   41.65    1.63
   1   1 -13   42.53    2.72
  -1   1  13   40.86    2.14
  -1  -1  14   -3.98    1.28
  -1  -1  14    0.04    0.87
  -1  -1  14    0.08    0.76
   1  -1 -14    0.50    0.75
  -1   1  14    0.80    0.74
   1   1 -14    0.12    0.63
  -1   1  14    0.25    0.51
  -1   1  14   -1.19    0.85
   1  -1 -15   14.77    1.60
  -1  -1  15   21.02    1.87
  -1  -1  15   17.82    2.69
  -1  -1  15   15.80    2.13
  -1  -1  15   14.54    1.42
  -1   1  15   16.48    1.55
  -1   1  15   19.07    1.14
   1   1 -15   18.53    1.34
  -1   1  15   17.11    1.34
   1   1 -15   20.74    2.26
  -1   1  15   16.88    1.97
  -1  -1  16    0.65    0.87
  -1  -1  16    2.11    1.00
  -1  -1  16    0.03    1.70
  -1  -1  16    3.62    1.42
   1  -1 -16    2.80    0.98
  -1   1  16    2.57    1.02
   1   1 -16    3.06    1.36
   1   1 -16    3.07    0.80
  -1   1  16    0.09    1.24
  -1   1  16    2.22    0.77
  -1   1  16    3.02    0.72
   1  -1 -17    4.60    1.13
  -1  -1  17    3.44    1.18
  -1  -1  17    1.39    1.94
  -1  -1  17    4.82    1.55
  -1  -1  17    2.83    1.07
  -1   1  17    4.24    0.96
   1   1 -17    2.27    1.42
  -1   1  17    2.04    1.44
  -1   1  17    5.67    0.81
   1   1 -17    5.29    0.91
  -1   1  17    5.05    1.20
  -1  -1  18    1.07    0.96
  -1  -1  18    1.12    1.14
  -1  -1  18    1.65    1.44
   1  -1 -18    0.28    0.99
   1   1 -18    1.85    0.79
  -1   1  18   -0.59    1.34
   1   1 -18   -0.35    1.31
  -1   1  18    1.38    0.84
  -1   1  18    0.49    0.69
  -1   1  18    0.99    1.04
  -1  -1  19    1.37    1.10
  -1  -1  19    0.71    1.49
   1  -1 -19   -0.69    0.87
  -1  -1  19   -0.36    1.03
  -1   1  19    0.17    0.81
   1   1 -19    0.13    1.23
  -1   1  19    0.30    0.77
   1   1 -19    1.71    0.79
  -1   1  19   -3.39    1.26
  -1   1  19   -1.68    0.95
  -1  -1  20    0.92    1.13
  -1  -1  20   -4.80    1.62
  -1  -1  20    0.87    1.10
   1  -1 -20    1.04    1.09
  -1  -1  20    1.37    1.52
  -1   1  20    1.12    0.78
  -1   1  20    1.32    1.15
  -1   1  20    0.71    0.90
   1   1 -20    2.96    0.86
   1   1 -20   -0.24    1.37
  -1  -1  21    4.93    1.33
  -1  -1  21    3.99    1.37
   1  -1 -21    4.28    1.39
  -1  -1  21   -1.04    1.98
  -1  -1  21    3.59    1.85
  -1   1  21   -1.40    1.61
   1   1 -21    2.76    1.70
  -1   1  21    4.09    1.16
  -1   1  21    3.10    0.98
  -1   1  21    3.82    1.43
   1   1 -21    4.56    1.02
  -1  -1  22   -1.74    1.84
  -1  -1  22    1.75    1.61
  -1  -1  22   -0.04    1.21
  -1  -1  22    2.04    1.25
   1  -1 -22    1.57    1.19
   1   1 -22    0.10    0.75
  -1   1  22    1.15    1.05
   1   1 -22    0.94    1.61
  -1   1  22   -3.08    1.37
  -1   1  22    1.45    1.27
  -1   1  22    0.68    0.90
  -1  -1  23   19.81    2.75
   1  -1 -23   19.51    2.31
  -1  -1  23   14.45    2.09
  -1  -1  23   13.86    3.42
  -1   1  23   15.35    1.50
  -1   1  23   16.31    2.60
  -1   1  23   17.37    2.31
  -1   1  23   17.08    2.00
   1   1 -23   21.03    2.85
  -1  -1  24    8.29    2.29
  -1  -1  24    3.94    2.58
  -1  -1  24    2.91    1.42
  -1  -1  24    4.80    1.57
   1  -1 -24    6.89    1.73
  -1   1  24    4.47    1.96
  -1   1  24    5.24    1.16
  -1   1  24    6.93    1.78
   1   1 -24    7.57    2.12
  -1   1  24    6.09    1.47
  -1  -1  25   13.46    3.13
  -1  -1  25   13.02    2.15
   1  -1 -25   16.61    2.33
  -1  -1  25   14.69    2.81
  -1  -1  25   16.13    2.06
  -1   1  25   12.56    1.83
  -1   1  25   13.55    3.07
  -1   1  25   14.27    1.59
  -1   1  25   15.92    2.38
   1   1 -25   14.56    2.70
  -1  -1  26    1.22    2.18
  -1  -1  26    0.42    1.55
  -1  -1  26   -0.04    1.30
  -1  -1  26    0.98    1.93
   1  -1 -26   -0.14    1.43
   1   1 -26    1.49    1.82
  -1   1  26    0.71    1.58
  -1   1  26    0.60    1.18
  -1   1  26   -0.43    1.71
  -1   1  26    2.43    1.17
  -1  -1  27    2.12    3.43
  -1  -1  27    0.87    2.22
  -1  -1  27   -0.03    1.54
   1  -1 -27    0.33    1.72
  -1  -1  27   -0.48    1.43
  -1   1  27   -0.24    1.29
  -1   1  27   -0.68    1.12
   1   1 -27    0.54    1.78
  -1   1  27    0.66    1.47
  -1   1  27    0.27    1.85
  -1  -1  28    0.61    2.12
   1  -1 -28    1.84    1.65
  -1  -1  28    0.66    1.70
  -1  -1  28    0.68    2.12
  -1  -1  28    0.69    1.47
  -1   1  28    2.51    1.87
  -1   1  28    0.63    1.43
  -1   1  28    2.11    1.83
   1   1 -28    3.40    2.14
  -1  -1  29    1.45    2.38
   1  -1 -29    0.78    1.97
  -1  -1  29    2.03    1.71
  -1  -1  29    0.20    2.27
  -1  -1  29   -0.13    1.63
  -1   1  29    0.51    1.54
  -1   1  29   -1.24    2.83
   1   1 -29    0.15    1.98
  -1   1  29    2.28    1.57
  -1   1  29    0.83    1.75
  -1  -1  30   -0.77    1.99
  -1  -1  30    3.18    1.69
   1  -1 -30    1.89    1.88
  -1  -1  30    1.26    2.47
  -1  -1  30    0.70    2.44
  -1   1  30    0.02    1.55
   1   1 -30   -2.11    1.95
  -1   1  30    1.93    1.79
  -1   1  30    0.65    1.83
  -1   1  30    6.82    2.25
  -1  -1  31    2.23    2.68
  -1  -1  31    1.11    2.14
  -1  -1  31    1.41    1.64
  -1  -1  31   -0.80    2.04
   1  -1 -31   -0.78    1.68
  -1  -1  31    3.73    2.68
  -1   1  31   -0.18    2.00
  -1   1  31    3.62    2.10
  -1   1  31   -1.22    1.54
  -1   1  31   -1.66    1.70
   1   1 -31   -0.48    2.61
   1  -2  30    3.95    2.02
   1  -2  30    0.38    2.26
   1  -2  30    6.35    2.86
   1  -2  30    1.01    2.14
   1  -2  30    0.74    2.83
   1   2  30    1.34    1.63
   1   2  30    0.21    1.66
   1   2  30    0.70    1.58
  -1   2 -30    2.65    2.43
   1   2  30    1.57    1.61
   1  -2  29    1.58    2.06
   1  -2  29    0.32    2.18
   1  -2  29    1.56    2.15
   1  -2  29    0.79    2.53
   1  -2  29    3.13    1.89
   1   2  29    0.92    1.53
   1   2  29    2.93    1.67
  -1   2 -29   -1.47    2.04
   1   2  29   -1.17    1.35
   1  -2  28    1.28    1.79
   1  -2  28   -1.00    2.23
   1  -2  28    1.59    2.54
   1  -2  28    1.33    1.66
   1  -2  28    1.91    1.87
   1   2  28    0.60    1.50
   1   2  28    2.36    1.53
  -1   2 -28    1.68    2.21
   1   2  28    3.30    1.57
   1   2  28   -0.20    1.30
   1  -2  27    1.63    1.80
   1  -2  27    2.16    2.35
   1  -2  27    3.13    1.97
   1  -2  27    2.23    2.39
   1  -2  27   -0.47    1.67
   1   2  27   -0.25    1.44
  -1   2 -27    1.84    2.07
   1   2  27   -1.17    1.07
   1   2  27    1.39    1.36
   1   2  27   -0.07    1.23
   1  -2  26    0.75    2.20
   1  -2  26    2.13    1.80
   1  -2  26    0.37    1.73
   1  -2  26    1.57    2.59
   1  -2  26   -0.23    1.36
   1   2  26   -2.18    1.00
   1   2  26   -0.14    1.56
   1   2  26   -0.14    1.22
   1   2  26    0.04    1.13
   1  -2  25   -2.05    1.33
   1  -2  25   -0.71    1.48
   1  -2  25   -0.04    2.38
   1  -2  25    0.30    2.12
   1  -2  25    0.23    1.42
   1   2  25    0.32    1.09
  -1   2 -25   -0.18    0.91
   1   2  25   -0.41    1.06
   1   2  25   -0.02    0.98
  -1   2 -25    3.22    2.35
   1   2  25   -0.28    1.28
   1  -2  24    0.99    2.36
   1  -2  24    2.52    1.64
   1  -2  24    2.34    1.70
   1  -2  24    3.27    2.15
   1  -2  24    1.82    1.53
   1   2  24    1.94    1.36
   1   2  24    2.45    1.23
  -1   2 -24    2.54    2.02
   1   2  24    2.94    1.04
   1   2  24    2.89    1.15
  -1   2 -24    2.71    1.03
   1  -2  23    9.49    2.43
   1  -2  23    3.13    2.52
   1  -2  23    5.17    1.64
   1  -2  23    6.25    1.70
   1  -2  23    7.95    1.80
   1   2  23    6.12    1.55
  -1   2 -23    7.16    2.34
   1   2  23    5.85    1.07
   1   2  23    7.50    1.43
   1   2  23    8.80    1.46
   1  -2  22    7.31    2.33
   1  -2  22    6.27    1.80
   1  -2  22    5.40    2.41
   1  -2  22    7.10    1.63
   1   2  22    9.08    1.16
  -1   2 -22    8.30    1.36
   1   2  22    7.03    1.23
   1   2  22    6.92    1.61
  -1   2 -22    8.89    2.33
   1   2  22    8.15    1.35
   1  -2  21    4.08    3.45
   1  -2  21   -0.81    1.35
   1  -2  21   -1.22    2.09
   1  -2  21    1.72    1.09
   1  -2  21    1.36    1.29
   1   2  21    1.37    0.86
   1   2  21   -0.86    1.04
   1   2  21    0.89    0.77
  -1   2 -21   -0.09    1.61
  -1   2 -21    4.02    1.08
   1   2  21    0.07    1.01
   1  -2  20   -5.61    1.74
   1  -2  20    0.90    1.25
   1  -2  20   -1.27    1.22
   1  -2  20    0.53    1.65
   1  -2  20   -1.13    1.26
  -1   2 -20   -0.48    1.51
  -1   2 -20   -0.20    1.77
   1   2  20    0.17    1.12
  -1   2 -20    0.72    0.82
   1   2  20   -2.05    1.03
   1  -2  19   11.92    2.33
   1  -2  19   10.93    2.21
   1  -2  19   10.99    1.96
   1  -2  19    8.18    2.83
   1   2  19    9.55    1.33
  -1   2 -19   11.86    2.51
  -1   2 -19    7.12    2.03
   1   2  19    8.58    1.57
  -1   2 -19   10.87    1.40
   1  -2  18   -0.01    1.35
   1  -2  18    2.08    1.26
   1  -2  18    2.20    1.23
   1  -2  18   -4.03    1.83
   1  -2  18   -0.15    1.41
  -1   2 -18    1.95    1.02
   1   2  18    1.99    0.84
   1   2  18   -1.44    0.95
  -1   2 -18    2.39    1.70
  -1   2 -18    1.50    1.77
   1  -2  17    1.29    2.03
   1  -2  17    2.53    1.35
   1  -2  17    4.21    1.74
   1  -2  17    5.21    1.37
   1  -2  17    3.23    1.45
   1   2  17    4.39    1.21
   1   2  17    4.69    0.92
  -1   2 -17    3.16    1.02
  -1   2 -17    3.97    1.56
  -1   2 -17    3.98    2.00
   1  -2  16   -1.06    2.08
   1  -2  16    4.33    1.50
   1  -2  16    5.52    1.15
   1  -2  16    7.13    1.93
   1  -2  16    8.76    1.60
  -1   2 -16    4.47    2.02
   1   2  16    3.43    1.05
   1   2  16    5.80    0.90
  -1   2 -16    6.30    1.17
  -1   2 -16    7.18    1.90
   1  -2  15   -2.21    0.92
   1  -2  15   -0.07    0.86
   1  -2  15    0.43    1.35
   1  -2  15    1.07    1.05
  -1   2 -15   -0.73    1.27
   1   2  15   -1.13    0.67
  -1   2 -15    0.27    1.41
  -1   2 -15    0.92    0.82
   1   2  15   -0.12    0.52
   1  -2  14    0.51    0.98
   1  -2  14   -3.73    1.29
   1  -2  14    1.09    1.02
   1  -2  14   -2.43    0.87
   1  -2  14   -1.52    1.08
  -1   2 -14    0.18    0.61
  -1   2 -14   -1.81    1.17
   1   2  14    0.05    0.50
  -1   2 -14    0.29    1.13
   1   2  14   -1.47    0.58
   1  -2  13    8.91    1.51
   1  -2  13   12.95    1.51
   1  -2  13    9.89    2.37
   1  -2  13   12.61    1.98
   1  -2  13   12.56    1.62
   1   2  13   11.67    0.84
  -1   2 -13   12.87    1.36
   1   2  13    7.61    1.27
  -1   2 -13   13.21    2.23
  -1   2 -13   14.51    2.01
   1  -2  12    2.85    1.11
   1  -2  12    3.23    1.09
   1  -2  12    0.95    1.02
   1  -2  12   -0.31    1.63
   1  -2  12    1.22    1.26
  -1   2 -12    3.28    0.91
   1   2  12    1.53    0.54
  -1   2 -12    3.20    1.62
   1   2  12    2.14    0.45
  -1   2 -12    2.81    1.33
   1  -2  11   12.86    1.83
   1  -2  11   12.78    1.51
   1  -2  11    9.64    1.22
   1  -2  11   10.23    1.40
   1  -2  11    7.70    2.08
  -1   2 -11   14.44    1.38
   1   2  11   10.81    0.60
  -1   2 -11    8.77    1.64
   1   2  11   10.24    0.68
  -1   2 -11   14.29    2.25
   1  -2  10   17.71    2.07
   1  -2  10   16.49    1.55
   1  -2  10   16.00    1.63
   1  -2  10   19.13    1.79
   1  -2  10   15.55    2.42
  -1   2 -10   18.81    1.52
   1   2  10   16.38    0.59
   1   2  10   17.40    0.62
  -1   2 -10   16.02    1.92
  -1   2 -10   16.62    3.04
   1  -2   9   10.09    1.25
   1  -2   9    6.30    1.14
   1  -2   9    7.60    1.48
   1  -2   9    4.58    1.99
   1  -2   9    7.94    1.19
  -1   2  -9    8.22    1.13
  -1   2  -9    7.81    1.70
  -1   2  -9    8.24    1.52
   1  -2   8    2.29    1.43
   1  -2   8    4.02    1.26
   1  -2   8    4.28    1.02
   1  -2   8    1.80    0.94
   1  -2   8    6.80    1.07
  -1   2  -8    3.93    1.14
  -1   2  -8    5.16    0.99
  -1   2  -8    3.94    1.47
   1  -2   7   10.78    1.20
   1  -2   7    6.47    1.71
   1  -2   7   12.95    1.68
   1  -2   7   10.41    1.28
  -1   2  -7   10.10    1.74
   1   2   7   11.32    0.94
  -1   2  -7   11.89    1.61
  -1   2  -7   11.63    1.45
   1  -2   6   67.77    2.72
   1  -2   6   65.26    2.71
   1  -2   6   65.93    3.08
   1  -2   6   63.47    2.70
   1  -2   6   62.99    3.32
  -1   2  -6   61.22    3.01
   1   2   6   64.81    2.40
  -1   2  -6   61.60    2.61
  -1   2  -6   68.63    3.39
   1  -2   5  195.59    6.21
   1  -2   5  196.37    6.26
   1  -2   5  196.01    6.91
   1  -2   5  190.97    6.63
  -1   2  -5  195.73    6.96
  -1   2  -5  194.37    6.18
  -1   2  -5  192.92    6.63
   1   2   5  198.98    6.03
   1  -2   4   22.02    1.47
   1  -2   4   24.63    1.48
   1  -2   4   21.64    1.34
   1  -2   4   22.26    1.65
  -1  -2  -4   22.33    0.86
  -1  -2  -4   21.17    0.82
   1   2   4   22.12    1.31
  -1   2  -4   20.32    1.86
  -1   2  -4   21.13    1.61
  -1  -2  -3    1.16    0.46
  -1  -2  -3    2.16    0.43
   1  -2   3    1.83    0.69
   1  -2   3    3.29    0.84
  -1  -2  -3    3.07    0.67
   1  -2   3    2.30    0.86
   1  -2   3    0.35    0.99
   1  -2   3    3.15    0.64
   1   2   3    1.69    0.30
  -1   2  -3    1.94    0.70
   1   2   3    2.24    0.29
  -1   2  -3    2.77    0.78
   1   2   3    2.85    0.72
  -1   2  -3    3.81    1.14
  -1   2  -3    1.35    1.02
  -1  -2  -2   12.33    0.85
   1  -2   2   11.17    0.96
   1  -2   2    8.83    1.40
   1  -2   2   11.96    1.26
  -1  -2  -2   11.98    1.01
   1  -2   2   11.05    0.92
   1  -2   2   11.70    1.13
  -1   2  -2   14.24    1.58
   1   2   2   12.35    0.71
  -1   2  -2   12.77    1.07
  -1   2  -2   13.36    1.31
  -1   2  -2   12.84    1.13
   1   2   2   12.51    1.09
   1   2   2   11.49    0.85
   1   2   2   12.25    0.70
   1  -2   1    3.52    0.98
  -1  -2  -1    4.18    0.77
   1  -2   1    4.94    0.86
  -1  -2  -1    3.95    0.68
   1  -2   1    3.44    0.57
   1  -2   1    4.18    0.56
   1  -2   1    3.70    0.81
  -1   2  -1    3.46    0.94
  -1   2  -1    4.74    0.87
   1   2   1    3.94    0.67
  -1   2  -1    3.00    0.67
   1   2   1    3.42    0.50
   1   2   1    3.20    0.51
   1   2   1    4.08    0.81
  -1   2  -1    4.86    0.82
   1  -2   0    4.95    0.50
  -1  -2   0    4.76    0.91
  -1  -2   0    5.05    0.82
  -1  -2   0    5.50    0.82
  -1  -2   0    4.55    0.46
   1  -2   0    5.42    0.85
   1  -2   0    4.42    0.44
   1  -2   0    6.11    0.89
   1  -2   0    3.57    0.90
   1   2   0    5.85    0.84
  -1   2   0    5.05    0.82
  -1   2   0    5.20    0.98
   1   2   0    4.40    0.92
   1   2   0    5.57    0.65
   1   2   0    6.44    0.89
  -1   2   0    5.30    0.67
   1   2   0    5.52    0.66
  -1  -2   1    2.49    0.93
  -1  -2   1    5.01    0.89
   1  -2  -1    4.37    0.30
  -1  -2   1    5.35    0.84
  -1  -2   1    4.32    0.55
   1  -2  -1    4.33    0.73
   1  -2  -1    4.26    0.74
  -1  -2   1    4.57    0.58
   1  -2  -1    5.17    0.30
   1   2  -1    4.20    0.66
   1   2  -1    3.94    0.89
  -1   2   1    4.41    0.60
   1   2  -1    5.11    1.03
   1   2  -1    4.15    0.85
  -1   2   1    4.15    0.72
   1  -2  -2    2.57    0.63
  -1  -2   2    2.98    0.65
  -1  -2   2    2.43    1.01
  -1  -2   2    3.76    0.61
  -1  -2   2    2.58    0.84
   1  -2  -2    3.12    0.59
  -1  -2   2    2.97    0.85
  -1   2   2    2.23    0.64
   1   2  -2    3.32    0.87
   1   2  -2    2.79    0.64
  -1   2   2    2.73    0.48
  -1   2   2    4.97    0.77
   1   2  -2    4.75    0.88
   1   2  -2    3.74    1.03
  -1  -2   3    0.29    0.55
  -1  -2   3    1.00    0.82
  -1  -2   3    1.45    0.77
   1  -2  -3    1.63    0.60
  -1  -2   3    0.81    0.57
  -1  -2   3   -0.44    0.92
   1  -2  -3    1.47    0.47
   1  -2  -3    1.48    0.45
   1   2  -3    1.53    0.72
  -1   2   3    0.21    0.54
   1   2  -3    0.91    0.61
  -1   2   3    1.34    0.33
  -1   2   3    0.90    0.28
  -1   2   3    0.79    0.48
   1   2  -3    1.17    0.92
   1   2  -3    0.96    0.88
  -1  -2   4    0.04    0.80
  -1  -2   4    1.93    0.82
   1  -2  -4    0.70    0.36
  -1  -2   4    0.29    1.07
  -1  -2   4    0.78    0.60
   1  -2  -4    2.06    0.40
  -1  -2   4   -0.65    0.63
   1   2  -4    0.40    0.59
  -1   2   4    0.31    0.36
   1   2  -4    0.22    0.71
   1   2  -4    0.56    0.84
   1   2  -4    0.15    0.92
  -1   2   4    0.90    0.56
  -1   2   4    0.86    0.23
  -1  -2   5   -0.57    1.13
   1  -2  -5    1.85    0.30
  -1  -2   5    0.75    0.83
  -1  -2   5    1.84    0.96
   1  -2  -5    2.26    0.29
  -1  -2   5    1.78    0.76
   1   2  -5    0.50    1.04
   1   2  -5    1.10    0.93
  -1   2   5    2.43    0.58
   1   2  -5    0.46    0.77
  -1   2   5    1.37    0.33
  -1  -2   6    1.00    0.71
  -1  -2   6   -0.97    0.63
  -1  -2   6   -1.92    1.06
  -1  -2   6    0.20    0.80
  -1  -2   6   -1.34    0.81
  -1   2   6   -0.07    0.18
   1   2  -6    0.76    0.78
   1   2  -6   -1.56    1.00
  -1   2   6    0.10    0.50
   1   2  -6    1.40    0.95
  -1  -2   7   59.78    3.41
  -1  -2   7   60.93    2.66
  -1  -2   7   61.73    2.71
  -1  -2   7   62.52    3.13
  -1  -2   7   61.14    2.63
   1   2  -7   54.83    2.99
   1   2  -7   57.34    3.26
   1   2  -7   55.43    2.58
  -1   2   7   61.69    2.22
  -1  -2   8   17.39    1.46
  -1  -2   8   17.17    1.85
  -1  -2   8   18.44    1.58
  -1  -2   8   14.60    2.17
  -1  -2   8   16.85    1.50
   1   2  -8   16.66    1.89
   1   2  -8   20.55    2.26
  -1   2   8   17.54    1.06
   1   2  -8   18.44    1.41
  -1  -2   9    1.14    1.08
  -1  -2   9   -0.81    0.75
  -1  -2   9    0.79    0.87
   1  -2  -9    0.64    0.23
  -1  -2   9    0.31    0.79
  -1   2   9   -0.06    0.28
  -1   2   9    1.07    0.27
   1   2  -9    0.78    1.06
   1   2  -9    1.14    0.63
   1   2  -9    0.16    1.27
  -1  -2  10    1.44    1.00
  -1  -2  10    2.10    1.21
  -1  -2  10    3.43    1.03
  -1  -2  10    2.04    1.17
   1  -2 -10    2.56    0.38
   1   2 -10    2.42    0.72
   1   2 -10    4.07    1.11
   1   2 -10    1.66    1.40
  -1   2  10    1.89    0.47
  -1   2  10    2.66    0.38
  -1  -2  11   10.05    1.47
  -1  -2  11    9.72    1.34
  -1  -2  11    7.99    1.63
  -1  -2  11    9.90    1.33
   1  -2 -11   10.07    0.70
  -1  -2  11    8.47    2.12
   1   2 -11   10.63    1.16
  -1   2  11    8.16    0.80
  -1   2  11    9.33    0.68
   1   2 -11   10.85    2.05
   1   2 -11   10.26    1.78
  -1  -2  12   -4.09    1.46
  -1  -2  12    0.85    0.93
   1  -2 -12   -0.03    0.40
  -1  -2  12   -0.79    1.12
  -1  -2  12   -1.31    0.86
  -1  -2  12    0.09    0.86
   1   2 -12   -0.40    1.32
   1   2 -12    2.25    0.89
   1   2 -12   -1.05    1.02
  -1   2  12    0.24    0.41
  -1   2  12   -0.07    0.54
  -1  -2  13    2.90    1.41
  -1  -2  13    4.42    1.21
   1  -2 -13    4.95    0.68
  -1  -2  13    0.00    1.53
  -1  -2  13    3.57    1.00
  -1  -2  13    4.85    1.19
   1   2 -13    5.50    1.85
  -1   2  13    3.30    0.78
   1   2 -13    5.69    1.57
  -1   2  13    4.46    0.65
   1   2 -13    5.43    1.06
   1  -2 -14    0.72    0.53
  -1  -2  14   -0.07    0.98
  -1  -2  14    0.79    1.04
  -1  -2  14   -2.95    1.66
  -1  -2  14   -2.71    1.15
   1   2 -14    1.53    1.37
  -1   2  14    0.95    0.55
   1   2 -14   -0.66    1.39
   1   2 -14    1.43    0.87
  -1  -2  15   14.18    2.70
  -1  -2  15   14.46    1.79
  -1  -2  15   11.04    2.11
   1  -2 -15   13.16    1.10
  -1  -2  15   12.19    1.59
  -1   2  15   13.60    1.07
   1   2 -15   14.24    2.14
  -1   2  15   13.87    1.14
   1   2 -15   15.92    1.53
  -1   2  15   14.11    1.42
  -1  -2  16    6.77    1.94
  -1  -2  16    5.86    1.37
  -1  -2  16    4.68    1.38
   1  -2 -16    4.49    0.85
  -1  -2  16    0.15    2.02
   1   2 -16    7.05    1.85
  -1   2  16    5.69    0.91
   1   2 -16    4.83    1.11
  -1   2  16    5.54    0.83
  -1   2  16    4.97    1.13
  -1  -2  17    5.48    1.44
  -1  -2  17    3.58    1.73
  -1  -2  17    6.72    1.42
  -1  -2  17    0.13    1.97
  -1   2  17    4.40    0.85
  -1   2  17    5.13    0.95
   1   2 -17    4.57    1.61
  -1   2  17    2.74    1.09
   1   2 -17    5.60    0.99
  -1  -2  18    1.71    1.25
  -1  -2  18   -2.49    2.06
  -1  -2  18    4.00    1.34
  -1  -2  18    0.92    1.23
   1   2 -18    2.54    1.02
  -1   2  18    0.78    1.05
   1   2 -18    1.37    1.66
  -1   2  18    2.96    0.81
  -1   2  18    2.59    0.91
  -1  -2  19    2.39    1.33
  -1  -2  19    1.19    1.39
  -1  -2  19    2.68    1.82
  -1  -2  19    0.29    1.99
  -1   2  19    0.68    1.11
  -1   2  19    2.05    0.83
  -1   2  19    3.15    1.35
   1   2 -19    3.35    1.07
   1   2 -19    4.19    1.70
  -1   2  19    2.92    0.75
  -1  -2  20    0.23    1.01
  -1  -2  20   -1.28    1.11
  -1  -2  20    0.99    1.30
  -1  -2  20   -1.42    2.09
  -1  -2  20    0.65    1.64
  -1   2  20    0.15    0.76
  -1   2  20    1.14    0.73
   1   2 -20    1.56    0.98
  -1   2  20   -0.29    1.07
   1   2 -20    0.32    1.61
  -1   2  20    1.09    1.16
  -1  -2  21   -0.40    1.12
  -1  -2  21   -0.01    1.38
  -1  -2  21   -1.33    2.14
  -1  -2  21    0.41    1.35
   1  -2 -21    0.71    0.93
  -1  -2  21   -0.30    2.59
  -1   2  21    1.37    0.76
  -1   2  21    0.81    0.84
  -1   2  21    1.45    0.91
  -1   2  21   -0.43    1.09
   1   2 -21    1.76    0.96
   1   2 -21    1.49    1.71
  -1  -2  22   25.18    2.63
  -1  -2  22   25.99    3.38
  -1  -2  22   27.48    3.46
  -1  -2  22   22.88    2.36
   1  -2 -22   24.05    1.94
   1   2 -22   27.03    3.22
  -1   2  22   26.23    2.02
   1   2 -22   23.20    1.84
  -1   2  22   28.95    2.37
  -1   2  22   26.56    2.03
  -1   2  22   26.73    1.71
   1  -2 -23   -0.39    0.92
  -1  -2  23   -0.43    1.11
  -1  -2  23   -0.62    1.33
  -1  -2  23   -3.03    2.08
  -1  -2  23   -0.32    1.49
  -1  -2  23    0.40    1.83
   1   2 -23    0.35    1.78
  -1   2  23   -0.76    1.06
  -1   2  23   -0.45    0.87
  -1   2  23    0.52    0.96
   1   2 -23    1.69    1.06
  -1   2  23    0.38    0.82
  -1  -2  24    6.05    2.71
  -1  -2  24    7.71    2.35
  -1  -2  24    3.95    1.68
  -1  -2  24    6.32    1.90
  -1  -2  24    6.12    1.86
   1  -2 -24    8.27    1.56
  -1   2  24    6.02    1.35
   1   2 -24    7.53    2.25
  -1   2  24    8.09    1.56
  -1   2  24    9.66    1.86
  -1   2  24    8.22    1.22
   1   2 -24    9.48    1.46
   1  -2 -25   14.65    1.91
  -1  -2  25   16.15    3.47
  -1  -2  25   16.59    3.17
  -1  -2  25   13.88    2.30
  -1  -2  25   11.77    2.08
  -1  -2  25   17.63    3.05
  -1   2  25   12.63    1.75
  -1   2  25   18.06    2.10
   1   2 -25   15.87    1.73
  -1   2  25   15.94    2.29
  -1   2  25   17.27    1.59
  -1  -2  26    1.58    1.88
  -1  -2  26    0.46    1.67
  -1  -2  26    4.25    2.74
  -1  -2  26    3.50    2.40
  -1  -2  26    2.24    1.71
  -1   2  26    2.32    1.27
  -1   2  26    1.45    1.10
   1   2 -26    0.49    1.00
  -1   2  26    0.10    1.17
  -1  -2  27    4.32    2.01
  -1  -2  27    1.71    1.82
  -1  -2  27    3.10    1.83
  -1  -2  27    6.11    2.74
  -1  -2  27    4.41    2.45
   1   2 -27    2.33    1.15
  -1   2  27    2.74    1.63
  -1   2  27    4.71    1.57
  -1   2  27    3.26    1.46
  -1   2  27    2.21    1.21
   1   2 -27    2.82    2.20
  -1  -2  28    0.97    2.52
  -1  -2  28    0.77    1.99
  -1  -2  28    1.06    2.48
  -1  -2  28    2.81    1.75
  -1  -2  28    0.06    1.83
  -1   2  28    2.11    1.57
  -1   2  28    2.25    1.48
  -1   2  28    1.22    1.47
  -1   2  28    1.35    1.24
   1   2 -28    4.58    2.35
  -1  -2  29    1.32    2.60
  -1  -2  29    2.67    2.24
  -1  -2  29   -2.08    2.44
  -1  -2  29    1.02    2.00
  -1  -2  29    2.98    1.89
   1   2 -29    0.42    2.24
  -1   2  29    1.16    1.51
  -1   2  29   -0.09    1.41
  -1   2  29   -0.79    1.34
  -1  -2  30    0.97    2.26
  -1  -2  30   -1.17    2.07
  -1  -2  30    0.64    2.18
  -1  -2  30   -0.35    2.70
  -1  -2  30    0.02    1.71
  -1   2  30    1.84    1.65
   1   2 -30    0.64    2.28
  -1   2  30    1.04    1.64
  -1   2  30   -0.87    1.50
  -1   2  30    1.19    1.67
   1  -3  28    3.05    2.85
   1  -3  28    4.45    2.96
   1  -3  28    6.18    3.68
   1  -3  28    2.83    3.11
   1  -3  28   -3.50    4.00
   1   3  28   -0.02    1.34
  -1   3 -28   -0.01    1.22
  -1   3 -28    1.63    2.42
   1   3  28   -0.51    0.88
   1  -3  27    0.00    2.66
   1  -3  27    1.18    2.06
   1  -3  27   -0.94    2.09
   1  -3  27    4.51    2.90
   1  -3  27   -0.46    1.68
   1   3  27    1.04    1.05
  -1   3 -27   -0.32    1.10
   1   3  27   -0.50    0.82
  -1   3 -27    1.31    2.31
   1   3  27    0.72    1.26
   1   3  27   -1.85    1.08
   1  -3  26    1.46    2.39
   1  -3  26    0.71    2.15
   1  -3  26    4.65    2.87
   1  -3  26    1.07    2.05
   1  -3  26    0.06    1.58
   1   3  26    0.28    0.76
  -1   3 -26    1.34    1.10
   1   3  26    0.64    0.97
   1   3  26    1.11    1.09
  -1   3 -26    3.53    2.39
   1   3  26    0.45    1.15
   1  -3  25    1.97    2.57
   1  -3  25    2.50    1.63
   1  -3  25    1.29    2.42
   1  -3  25    1.38    1.76
   1  -3  25    0.08    1.71
   1   3  25   -0.51    0.99
   1   3  25   -0.16    0.70
   1   3  25    0.38    1.05
   1   3  25    0.22    0.93
  -1   3 -25   -0.37    1.06
  -1   3 -25    0.89    2.16
   1  -3  24    1.46    2.45
   1  -3  24    0.73    1.38
   1  -3  24    0.81    1.57
   1  -3  24   -1.86    1.66
   1  -3  24    2.18    4.28
   1   3  24   -0.82    0.62
   1   3  24    0.15    0.95
   1   3  24    0.38    0.83
   1   3  24   -1.54    0.89
  -1   3 -24    2.03    1.18
  -1   3 -24   -1.52    1.91
   1  -3  23    1.40    2.58
   1  -3  23    1.15    1.79
   1  -3  23    1.35    2.01
   1  -3  23    1.72    1.69
   1  -3  23   -0.16    1.57
  -1   3 -23    1.41    1.98
   1   3  23    1.08    0.61
   1   3  23    1.90    0.98
  -1   3 -23    1.74    1.16
   1   3  23    1.09    0.80
   1  -3  22    1.67    1.56
   1  -3  22    1.30    1.51
   1  -3  22    3.27    1.76
   1  -3  22   -0.19    1.96
   1  -3  22    0.06    2.47
   1   3  22    0.69    0.63
   1   3  22    0.13    0.47
  -1   3 -22    4.24    2.15
   1   3  22   -0.39    0.77
  -1   3 -22    0.85    1.09
   1  -3  21    2.90    2.53
   1  -3  21    0.98    1.61
   1  -3  21    1.46    1.64
   1  -3  21    2.41    1.59
   1  -3  21    3.61    2.17
   1   3  21    2.77    0.58
   1   3  21    2.54    0.84
  -1   3 -21    6.80    2.09
   1   3  21    2.30    0.50
  -1   3 -21    3.08    1.17
   1  -3  20    1.05    1.45
   1  -3  20   -0.23    1.56
   1  -3  20    0.19    2.28
   1  -3  20    1.97    1.45
   1  -3  20   -0.12    1.41
   1   3  20    0.68    0.34
   1   3  20    0.48    0.68
  -1   3 -20    3.01    1.12
   1  -3  19    1.40    1.15
   1  -3  19    3.42    2.55
   1  -3  19   -0.18    1.40
   1  -3  19    2.35    1.74
   1  -3  19    2.25    1.89
   1   3  19    1.35    0.67
   1  -3  18   -0.97    1.33
   1  -3  18    0.17    1.24
   1  -3  18   -1.64    1.89
   1  -3  18    1.25    1.76
   1  -3  18   -0.14    1.17
  -1   3 -18    3.40    1.77
   1   3  18   -0.03    0.53
   1  -3  17    6.91    1.71
   1  -3  17    7.37    1.68
   1  -3  17    6.51    1.73
   1  -3  17    4.76    2.38
   1  -3  17    6.78    2.03
  -1   3 -17    9.87    1.42
  -1   3 -17    6.84    2.07
  -1   3 -17    7.98    2.32
   1  -3  16    4.08    1.62
   1  -3  16    1.91    2.40
   1  -3  16    5.06    1.50
   1  -3  16    8.17    1.62
   1  -3  16    5.69    2.00
  -1   3 -16    5.61    1.98
  -1   3 -16    6.57    2.25
  -1   3 -16    5.25    1.27
   1  -3  15   -0.51    1.06
   1  -3  15   -3.60    1.86
   1  -3  15   -0.19    1.40
   1  -3  15   -0.45    1.20
   1  -3  15    2.25    1.34
  -1   3 -15    0.85    1.06
  -1   3 -15    1.61    1.59
   1   3  15    2.86    0.91
  -1   3 -15    1.76    1.78
   1  -3  14    2.25    2.28
   1  -3  14    7.00    1.65
   1  -3  14    7.93    2.42
   1  -3  14    9.46    1.59
   1  -3  14    4.34    2.42
  -1   3 -14   13.15    2.30
  -1   3 -14   11.44    1.45
   1   3  14   12.65    1.28
  -1   3 -14   10.80    2.49
   1  -3  13    6.35    2.55
   1  -3  13   10.45    1.64
   1  -3  13    5.60    1.46
   1  -3  13    7.70    1.96
   1  -3  13    8.47    1.62
  -1   3 -13   11.31    2.17
  -1   3 -13   10.53    2.44
  -1   3 -13    9.75    1.41
   1   3  13    7.65    1.10
   1  -3  12    2.73    1.22
   1  -3  12    0.91    1.09
   1  -3  12   -3.23    1.78
   1  -3  12    2.78    1.51
   1  -3  12    2.13    1.30
  -1   3 -12    1.63    1.64
   1   3  12    4.56    0.94
  -1   3 -12    2.66    1.50
  -1   3 -12    4.63    1.14
   1  -3  11    1.39    1.21
   1  -3  11   -1.80    1.66
   1  -3  11    0.70    0.91
   1  -3  11    1.62    1.18
   1  -3  11    1.92    1.50
   1   3  11    2.11    0.81
  -1   3 -11    1.22    1.32
  -1   3 -11    0.17    0.99
  -1   3 -11    1.17    1.59
   1  -3  10    3.95    1.23
   1  -3  10    4.29    1.28
   1  -3  10    2.83    1.97
   1  -3  10    7.10    1.68
   1  -3  10    6.06    1.29
   1   3  10    6.22    1.20
  -1   3 -10    4.60    1.18
  -1   3 -10    4.69    1.77
  -1   3 -10    5.19    1.54
   1  -3   9   17.21    2.73
   1  -3   9   21.83    1.97
   1  -3   9   16.44    1.85
   1  -3   9   20.52    2.35
   1  -3   9   23.73    2.20
  -1   3  -9   21.93    2.74
  -1   3  -9   19.05    1.80
  -1   3  -9   23.09    2.32
   1  -3   8   10.17    1.50
   1  -3   8   11.70    1.40
   1  -3   8   10.72    1.46
   1  -3   8    5.94    2.26
   1  -3   8   10.11    1.70
  -1   3  -8   10.03    1.23
  -1   3  -8   11.93    2.05
  -1   3  -8   10.06    1.73
   1  -3   7    1.50    0.93
   1  -3   7   -1.49    1.34
   1  -3   7    4.09    0.97
   1  -3   7    3.69    1.27
   1  -3   7    3.00    1.09
  -1   3  -7    1.42    1.30
   1   3   7    2.71    0.25
  -1   3  -7    3.76    1.07
   1   3   7    3.89    0.31
  -1   3  -7    4.60    1.37
   1  -3   6    0.63    0.95
   1  -3   6    0.08    0.68
   1  -3   6   -0.40    0.80
   1  -3   6    0.03    0.95
   1  -3   6   -3.63    1.16
  -1   3  -6    0.66    0.86
  -1   3  -6   -0.87    1.09
  -1   3  -6    0.09    0.95
   1   3   6    0.40    0.22
   1   3   6   -0.23    0.29
   1  -3   5    5.45    1.55
   1  -3   5    8.02    1.12
   1  -3   5    6.98    1.35
  -1  -3  -5    8.67    0.62
   1  -3   5    9.70    1.14
   1  -3   5    6.68    1.23
  -1  -3  -5    7.00    0.54
  -1   3  -5    7.84    1.39
  -1   3  -5    9.65    1.28
   1   3   5    7.39    0.61
  -1   3  -5    7.67    1.68
   1   3   5    7.30    0.59
   1   3   5    7.88    1.32
   1  -3   4   -0.25    0.89
   1  -3   4   -0.61    0.81
   1  -3   4   -2.68    1.06
   1  -3   4   -0.19    0.58
  -1  -3  -4   -0.98    0.46
  -1  -3  -4    0.04    0.39
   1   3   4    0.40    0.77
   1   3   4   -0.21    0.37
   1   3   4   -0.25    0.32
  -1   3  -4    0.43    0.95
  -1   3  -4    0.73    0.78
  -1   3  -4   -0.89    0.99
  -1  -3  -3   -0.87    0.64
   1  -3   3   -0.42    0.62
   1  -3   3   -2.97    0.87
   1  -3   3    1.11    0.60
   1  -3   3   -0.08    0.79
  -1  -3  -3   -0.92    0.53
  -1  -3  -3    0.36    0.51
   1  -3   3    0.56    0.87
  -1   3  -3   -0.83    0.98
   1   3   3    0.81    0.73
  -1   3  -3    0.06    0.89
   1   3   3   -0.61    0.41
  -1   3  -3    0.57    0.81
   1   3   3    0.32    0.40
   1  -3   2   23.16    1.70
  -1  -3  -2   24.73    1.65
   1  -3   2   21.00    1.95
   1  -3   2   22.59    1.24
   1  -3   2   25.10    1.33
  -1  -3  -2   22.63    1.38
   1  -3   2   25.57    1.84
  -1   3  -2   21.20    1.53
   1   3   2   25.37    1.27
   1   3   2   23.88    1.68
  -1   3  -2   21.51    1.97
  -1   3  -2   24.85    1.70
   1   3   2   22.90    1.28
  -1  -3  -1    1.23    0.79
   1  -3   1    1.18    0.82
   1  -3   1    0.59    0.45
   1  -3   1   -1.31    0.85
   1  -3   1    0.34    0.76
   1  -3   1   -0.07    0.35
  -1   3  -1    0.72    0.76
   1   3   1   -0.31    0.48
   1   3   1    0.12    0.79
  -1   3  -1   -1.78    0.79
   1   3   1   -0.31    0.70
   1   3   1   -0.55    0.46
  -1  -3   0    9.89    0.45
  -1  -3   0   10.35    1.35
  -1  -3   0   11.63    0.48
   1  -3   0   10.23    1.41
   1  -3   0   11.44    0.63
  -1  -3   0   11.36    1.30
   1  -3   0   10.65    1.28
  -1  -3   0   12.36    1.32
   1  -3   0   12.56    1.34
  -1   3   0   13.30    1.36
  -1   3   0   12.67    1.53
   1   3   0   12.54    1.36
   1   3   0   10.29    1.02
  -1   3   0   12.05    1.12
   1   3   0   12.55    1.26
  -1  -3   1   59.05    2.07
  -1  -3   1   62.59    2.74
   1  -3  -1   62.47    2.70
  -1  -3   1   57.76    2.07
  -1  -3   1   57.81    2.69
   1  -3  -1   61.45    2.64
  -1  -3   1   59.60    2.94
   1  -3  -1   59.84    2.69
  -1   3   1   57.60    2.75
  -1   3   1   60.22    2.69
   1   3  -1   58.63    2.72
  -1   3   1   56.68    2.35
   1   3  -1   56.33    2.65
   1   3  -1   57.02    2.43
  -1  -3   2   -1.11    0.90
  -1  -3   2    1.69    0.59
   1  -3  -2    2.38    0.73
  -1  -3   2    0.43    0.84
  -1  -3   2   -0.06    0.80
  -1  -3   2    1.73    0.49
   1  -3  -2    0.87    0.83
   1   3  -2    2.01    0.93
  -1   3   2    2.04    0.61
  -1   3   2    2.44    1.29
   1   3  -2    2.61    0.93
  -1   3   2    1.39    0.74
   1  -3  -3   28.34    1.66
   1  -3  -3   26.71    1.52
   1  -3  -3   28.07    1.50
  -1  -3   3   27.20    1.55
  -1  -3   3   28.73    1.52
  -1  -3   3   24.95    2.19
  -1  -3   3   32.23    1.95
  -1  -3   3   29.10    1.99
  -1   3   3   29.61    1.70
   1   3  -3   30.48    1.91
   1   3  -3   29.61    2.07
  -1   3   3   27.72    1.64
  -1   3   3   29.17    1.41
  -1  -3   4    3.53    0.76
   1  -3  -4    3.66    0.64
  -1  -3   4    1.96    1.33
  -1  -3   4    5.27    1.28
  -1  -3   4    4.42    1.00
   1  -3  -4    5.49    0.76
   1  -3  -4    5.06    0.91
  -1  -3   4    4.97    1.08
   1   3  -4    3.97    1.07
  -1   3   4    3.17    0.57
  -1   3   4    5.15    1.00
   1   3  -4    4.56    1.21
  -1  -3   5   10.11    1.36
  -1  -3   5    7.38    1.76
   1  -3  -5   10.28    0.76
   1  -3  -5   12.11    0.81
  -1  -3   5   10.96    1.23
  -1  -3   5   13.24    1.26
  -1  -3   5   13.07    1.69
   1   3  -5   10.12    1.34
  -1   3   5    8.63    1.06
   1   3  -5   11.95    1.62
   1   3  -5    9.68    1.77
  -1   3   5   11.01    0.80
  -1  -3   6    0.27    0.70
   1  -3  -6    0.27    0.26
  -1  -3   6   -1.25    0.84
  -1  -3   6    0.90    0.99
   1  -3  -6    0.15    0.24
  -1  -3   6   -1.39    0.71
  -1  -3   6   -2.92    1.22
   1   3  -6   -0.70    0.82
  -1   3   6    0.19    0.67
   1   3  -6   -0.52    1.08
  -1   3   6   -0.02    0.36
   1   3  -6    0.17    0.99
  -1  -3   7   16.55    1.59
  -1  -3   7   15.81    1.72
  -1  -3   7   10.74    2.14
  -1  -3   7   13.71    1.51
  -1  -3   7   11.78    1.81
  -1   3   7   14.76    1.27
  -1   3   7   13.49    0.70
   1   3  -7   14.77    1.56
   1   3  -7   16.74    2.29
   1   3  -7   13.82    1.85
  -1  -3   8   32.41    2.01
  -1  -3   8   30.11    2.15
  -1  -3   8   32.34    2.46
  -1  -3   8   28.38    2.05
   1   3  -8   26.35    2.58
   1   3  -8   28.82    1.99
  -1   3   8   31.68    1.71
  -1   3   8   28.80    1.04
   1   3  -8   30.67    2.42
  -1  -3   9   -1.64    1.49
  -1  -3   9    2.65    1.38
  -1  -3   9    0.88    0.98
  -1  -3   9    2.31    1.11
  -1   3   9    1.60    0.24
   1   3  -9    2.89    0.91
   1   3  -9    1.44    1.25
   1   3  -9    2.00    1.52
  -1   3   9    0.94    0.72
  -1  -3  10    9.36    1.88
  -1  -3  10    8.51    1.35
  -1  -3  10   12.59    1.66
  -1  -3  10    5.56    2.18
  -1  -3  10    8.97    1.45
  -1   3  10   10.63    0.49
   1   3 -10   11.25    1.92
   1   3 -10    9.72    1.41
  -1   3  10    9.53    1.09
  -1  -3  11    1.00    1.33
  -1  -3  11   -1.67    1.69
  -1  -3  11    2.04    1.09
  -1  -3  11    1.52    1.19
  -1  -3  11    4.40    1.17
  -1   3  11    3.26    0.88
   1   3 -11    4.57    1.20
  -1   3  11    3.47    0.33
   1   3 -11    3.08    1.43
  -1  -3  12   -2.49    0.97
  -1  -3  12   -5.64    1.53
  -1  -3  12    0.23    1.12
  -1  -3  12    0.44    1.41
  -1  -3  12    0.54    1.03
   1   3 -12    1.20    1.30
   1   3 -12    1.05    1.00
  -1   3  12   -0.09    0.26
  -1   3  12    0.77    0.74
  -1  -3  13   14.51    2.32
  -1  -3  13   12.28    1.77
  -1  -3  13    7.38    2.64
  -1  -3  13   12.24    1.77
  -1  -3  13    8.14    1.64
  -1   3  13   12.97    0.75
  -1   3  13   12.86    1.25
   1   3 -13   15.16    2.31
   1   3 -13   11.91    1.63
  -1  -3  14    7.06    2.64
  -1  -3  14    1.67    2.30
  -1  -3  14    4.95    1.46
  -1  -3  14    6.26    2.23
  -1  -3  14    7.45    1.59
  -1   3  14    8.19    1.08
   1   3 -14    5.52    1.12
   1   3 -14    6.44    1.86
  -1   3  14    6.59    0.62
  -1  -3  15    0.79    2.24
  -1  -3  15    5.29    1.49
  -1  -3  15    4.52    1.39
  -1  -3  15    2.54    1.47
  -1  -3  15    2.65    1.75
   1   3 -15    4.06    1.83
   1   3 -15    3.68    1.19
  -1   3  15    2.49    0.52
  -1   3  15    6.44    1.18
  -1  -3  16   23.58    2.47
  -1  -3  16   20.37    3.42
  -1  -3  16   16.80    2.08
  -1  -3  16   17.38    2.64
  -1  -3  16   20.56    2.36
   1   3 -16   16.95    1.83
   1   3 -16   21.15    2.80
  -1   3  16   23.28    1.89
  -1   3  16   20.24    1.19
  -1  -3  17    5.46    2.11
  -1  -3  17    3.88    2.52
  -1  -3  17    6.94    1.65
  -1  -3  17    1.65    1.35
  -1  -3  17    4.64    1.56
  -1   3  17    6.50    1.05
  -1   3  17    2.74    0.66
   1   3 -17    4.28    1.96
   1   3 -17    3.64    1.27
  -1  -3  18    0.72    2.36
  -1  -3  18    1.89    1.46
  -1  -3  18    1.87    1.73
  -1  -3  18    3.19    1.32
   1   3 -18    4.60    1.93
  -1   3  18    3.08    0.74
  -1  -3  19    4.50    1.64
  -1  -3  19    3.73    1.68
  -1  -3  19    2.12    2.31
  -1  -3  19    4.50    1.98
  -1  -3  19    3.34    2.08
  -1   3  19    5.73    0.57
  -1   3  19    4.74    0.86
  -1   3  19    5.35    0.51
   1   3 -19    3.74    2.42
  -1  -3  20    0.55    1.44
  -1  -3  20   -0.34    1.33
  -1  -3  20    0.24    1.45
  -1  -3  20   -0.43    1.65
  -1  -3  20   -0.31    2.24
  -1   3  20    0.13    0.44
  -1   3  20    0.23    0.51
   1   3 -20    0.85    1.09
  -1   3  20    1.28    0.74
  -1  -3  21    1.83    2.09
  -1  -3  21   -0.45    1.51
  -1  -3  21    1.59    1.44
  -1  -3  21   -1.42    1.99
  -1  -3  21   -0.94    1.35
   1   3 -21    0.69    1.55
  -1   3  21    0.38    0.78
   1   3 -21    0.09    1.06
  -1   3  21    0.39    0.50
  -1   3  21    0.40    0.62
  -1  -3  22    0.41    1.40
  -1  -3  22   -0.69    2.45
  -1  -3  22    0.97    1.58
  -1  -3  22   -0.30    1.59
  -1  -3  22    3.99    2.28
   1   3 -22   -0.86    1.93
  -1   3  22   -0.10    0.79
  -1   3  22    0.22    0.57
   1   3 -22   -0.96    0.92
  -1   3  22    1.22    0.70
  -1  -3  23    2.95    2.30
  -1  -3  23    5.04    2.79
  -1  -3  23    1.82    1.91
  -1  -3  23   -0.20    1.71
  -1  -3  23    3.35    1.61
  -1   3  23    2.13    0.92
  -1   3  23    2.28    1.03
   1   3 -23    6.02    2.29
  -1   3  23    3.13    0.77
  -1   3  23    4.31    0.95
   1   3 -23    1.64    1.19
  -1  -3  24    1.43    1.49
  -1  -3  24   -0.59    1.82
  -1  -3  24   -0.04    1.74
  -1  -3  24    0.25    2.48
  -1   3  24   -0.25    0.81
  -1   3  24    1.72    0.93
   1   3 -24   -0.37    1.10
  -1   3  24   -0.19    0.68
   1   3 -24   -0.78    2.05
  -1  -3  25    4.74    2.49
  -1  -3  25    4.09    2.57
  -1  -3  25    7.48    2.27
  -1  -3  25    2.48    2.00
  -1  -3  25    7.32    2.12
  -1   3  25    3.36    0.93
   1   3 -25    8.78    2.76
  -1   3  25    6.54    1.20
  -1   3  25    4.73    1.13
  -1   3  25    6.90    1.39
   1   3 -25    5.03    1.41
  -1  -3  26    3.27    2.85
  -1  -3  26    2.81    2.10
  -1  -3  26    0.38    2.50
  -1  -3  26   -0.52    2.03
  -1  -3  26   -1.25    1.62
  -1   3  26    1.98    1.01
   1   3 -26    0.09    2.24
  -1   3  26   -0.19    1.01
   1   3 -26    0.41    1.10
  -1   3  26   -1.43    1.11
  -1   3  26   -0.27    0.81
  -1  -3  27    1.54    2.77
  -1  -3  27    0.48    2.32
  -1  -3  27    5.01    1.96
  -1  -3  27    2.76    2.38
  -1  -3  27    2.06    2.19
  -1   3  27    3.66    1.10
   1   3 -27   -0.02    2.03
  -1   3  27    1.79    1.36
  -1   3  27    0.39    0.91
  -1   3  27    0.63    1.28
   1   3 -27    1.77    1.30
  -1  -3  28    5.01    3.08
  -1  -3  28    3.51    2.93
  -1  -3  28    3.65    2.86
  -1   3  28   -1.49    0.89
   1   3 -28    0.17    1.27
   1   3 -28    0.96    2.40
  -1   3  28   -1.32    1.16
  -1   3  28    0.00    1.36
   1  -4  24    2.20    2.22
   1  -4  24    6.51    2.78
   1  -4  24    2.34    1.82
   1  -4  24    0.04    2.35
  -1   4 -24   -0.30    1.23
   1   4  24    0.95    1.26
  -1   4 -24   -0.23    1.96
   1   4  24    1.12    0.98
   1  -4  23    3.35    2.77
   1  -4  23    0.38    2.39
   1  -4  23   -0.39    1.70
   1  -4  23   -1.43    1.99
   1  -4  23    2.99    1.79
  -1   4 -23    1.73    1.36
   1   4  23    0.24    0.81
  -1   4 -23    2.91    2.49
   1   4  23   -1.00    1.15
   1  -4  22    2.28    2.01
   1  -4  22    1.97    1.63
   1  -4  22    1.20    2.41
   1  -4  22    1.63    2.61
   1  -4  22    0.31    2.11
  -1   4 -22    0.57    1.22
   1   4  22    0.27    0.74
  -1   4 -22   -0.22    2.11
   1   4  22    1.15    1.16
   1  -4  21    5.58    1.80
   1  -4  21    1.75    2.55
   1  -4  21    0.90    1.91
   1  -4  21    2.98    2.53
   1  -4  21    2.26    1.98
   1   4  21    3.62    1.27
  -1   4 -21    3.70    2.29
  -1   4 -21    0.75    1.00
   1   4  21    0.96    0.73
   1  -4  20    6.80    2.66
   1  -4  20    5.46    1.84
   1  -4  20    2.81    2.01
   1  -4  20    5.94    3.03
   1  -4  20    5.58    2.06
  -1   4 -20    6.51    2.48
   1   4  20    5.28    0.80
  -1   4 -20    8.39    1.68
   1   4  20    6.65    1.37
   1  -4  19    0.82    1.56
   1  -4  19    0.93    2.05
   1  -4  19    0.11    2.58
   1  -4  19    1.33    1.63
   1  -4  19    1.38    1.82
  -1   4 -19   -0.61    1.16
  -1   4 -19   -0.35    1.79
   1   4  19    1.18    1.08
   1   4  19    0.00    0.51
   1  -4  18   -0.60    2.19
   1  -4  18   -0.25    1.58
   1  -4  18   -1.89    1.23
   1  -4  18   -0.12    1.84
   1  -4  18    1.15    1.52
   1   4  18   -0.40    0.43
  -1   4 -18   -0.96    1.74
  -1   4 -18   -0.78    1.16
   1   4  18    0.83    1.03
   1  -4  17    2.02    1.60
   1  -4  17    4.22    1.60
   1  -4  17    4.47    2.21
   1  -4  17    3.27    2.47
   1  -4  17    2.83    1.95
  -1   4 -17    5.97    2.22
   1   4  17    6.29    1.29
   1   4  17    4.25    0.56
  -1   4 -17    8.60    1.64
   1  -4  16    4.77    1.86
   1  -4  16    5.44    2.18
   1  -4  16    8.63    1.75
   1  -4  16    6.25    2.65
   1  -4  16    8.03    1.85
   1   4  16    6.16    1.28
   1   4  16    5.18    0.52
  -1   4 -16    7.13    1.52
  -1   4 -16    6.06    2.14
   1  -4  15    8.17    2.26
   1  -4  15    8.27    1.91
   1  -4  15   11.75    2.41
   1  -4  15   10.44    1.95
   1  -4  15   10.09    2.74
   1   4  15    8.14    0.54
  -1   4 -15    9.72    2.37
   1   4  15    8.89    1.37
  -1   4 -15    9.41    1.60
   1  -4  14   10.42    2.38
   1  -4  14   10.08    1.79
   1  -4  14    8.07    1.90
   1  -4  14    7.44    2.95
   1  -4  14    6.13    2.44
  -1   4 -14    9.99    1.64
   1   4  14    8.73    1.38
   1   4  14    7.71    0.45
  -1   4 -14   10.09    2.31
   1  -4  13   -1.47    1.78
   1  -4  13    0.26    1.19
   1  -4  13    0.84    1.20
   1  -4  13    0.55    1.46
   1  -4  13   -1.26    1.25
   1   4  13    0.08    0.19
   1   4  13    0.20    0.87
   1  -4  12    1.56    1.30
   1  -4  12    6.61    1.96
   1  -4  12   -0.34    1.17
   1  -4  12    1.04    2.00
   1  -4  12    4.60    1.49
  -1   4 -12    4.43    1.90
   1   4  12    4.11    1.11
  -1   4 -12    3.80    2.08
   1   4  12    4.02    0.35
   1  -4  11    4.48    1.81
   1  -4  11    3.14    1.42
   1  -4  11    5.60    2.18
   1  -4  11    5.76    1.41
   1  -4  11    4.25    1.40
  -1   4 -11    4.67    1.79
  -1   4 -11    3.35    2.00
   1   4  11    4.90    1.23
  -1   4 -11    4.98    1.35
   1   4  11    4.43    0.43
   1  -4  10   11.16    1.65
   1  -4  10    9.07    1.74
   1  -4  10    8.31    2.38
   1  -4  10   12.79    2.28
   1  -4  10    7.93    1.48
  -1   4 -10   11.51    2.18
   1   4  10    9.81    0.66
   1   4  10    9.12    1.36
  -1   4 -10    9.65    1.60
  -1   4 -10   12.00    2.56
   1  -4   9    1.00    1.03
   1  -4   9    0.82    1.39
   1  -4   9    0.74    1.76
   1  -4   9    1.21    1.28
   1  -4   9   -1.23    0.95
   1   4   9    0.97    0.94
  -1   4  -9    2.79    1.26
  -1   4  -9   -0.46    1.60
  -1   4  -9    2.01    1.42
   1   4   9    0.73    0.38
   1  -4   8   14.24    1.69
   1  -4   8   13.06    2.14
   1  -4   8   16.12    1.78
   1  -4   8   13.73    1.87
   1  -4   8   11.94    2.48
  -1   4  -8   11.70    1.64
  -1   4  -8   12.65    2.03
   1   4   8   13.35    1.58
   1   4   8   11.31    0.86
  -1   4  -8   12.83    2.48
   1  -4   7    0.01    0.95
   1  -4   7   -0.34    1.32
   1  -4   7   -0.04    1.29
   1  -4   7    0.60    0.89
   1   4   7    1.23    0.92
  -1   4  -7    2.08    1.18
  -1   4  -7    0.07    1.49
   1   4   7    0.07    0.48
  -1   4  -7    0.47    1.20
   1  -4   6   10.48    1.34
   1  -4   6    9.60    1.89
   1  -4   6    6.48    2.10
   1  -4   6    8.63    1.66
   1  -4   6    9.15    1.28
  -1   4  -6    9.81    2.05
   1   4   6    8.41    0.89
   1   4   6   11.00    1.53
  -1   4  -6   13.11    1.66
   1  -4   5    1.27    1.24
   1  -4   5    2.32    0.89
  -1  -4  -5    3.34    0.58
   1  -4   5    3.30    0.99
   1  -4   5   -0.67    1.48
  -1  -4  -5    4.85    0.72
   1  -4   5    3.17    1.43
  -1   4  -5    3.68    1.24
   1   4   5    4.47    0.77
  -1   4  -5    3.24    1.58
   1   4   5    4.04    1.23
   1  -4   4   14.34    1.84
   1  -4   4   16.18    1.33
  -1  -4  -4   14.95    1.31
   1  -4   4   18.37    2.18
   1  -4   4   15.49    2.29
  -1  -4  -4   14.98    1.16
   1  -4   4   14.64    1.29
   1   4   4   15.84    1.22
   1   4   4   17.44    1.73
  -1   4  -4   15.39    1.78
  -1   4  -4   14.12    2.26
   1  -4   3   -0.06    1.06
  -1  -4  -3    1.01    0.69
  -1  -4  -3    1.11    0.99
   1  -4   3   -1.00    1.32
   1  -4   3    0.17    0.52
  -1  -4  -3    0.26    0.84
   1  -4   3   -0.46    1.06
  -1   4  -3    0.99    1.25
  -1   4  -3    1.87    1.17
   1   4   3    2.36    1.14
   1  -4   2   -1.66    1.20
   1  -4   2   -0.90    1.00
  -1  -4  -2    1.55    1.02
   1  -4   2    0.12    0.99
  -1  -4  -2   -0.01    0.73
  -1   4  -2    1.10    1.07
   1   4   2    0.31    1.01
   1  -4   1   -0.09    0.92
  -1  -4  -1   -0.96    0.70
   1  -4   1   -1.90    1.04
  -1  -4  -1   -0.43    0.96
   1  -4   1   -1.16    1.00
  -1   4  -1   -0.70    1.08
   1   4   1    0.56    1.13
  -1  -4   0    5.87    1.31
   1  -4   0    2.94    1.13
   1  -4   0    5.09    1.19
  -1  -4   0    4.89    1.13
  -1  -4   0    1.97    1.25
   1  -4   0    3.32    1.31
  -1   4   0    4.13    1.00
  -1   4   0    3.12    1.15
   1   4   0    3.33    1.22
  -1  -4   1   -1.71    1.13
  -1  -4   1    1.13    1.01
  -1  -4   1    0.77    1.06
   1  -4  -1   -0.66    1.17
   1  -4  -1    0.28    0.82
   1  -4  -1    0.25    1.05
   1   4  -1    2.08    1.10
  -1   4   1    1.91    1.14
  -1   4   1   -0.41    0.75
  -1  -4   2   14.18    1.77
  -1  -4   2   10.54    1.57
  -1  -4   2   11.88    0.86
   1  -4  -2   11.94    1.36
   1  -4  -2   10.52    1.40
  -1  -4   2    6.07    1.69
  -1   4   2   12.51    1.29
  -1   4   2    6.64    1.32
   1   4  -2   12.80    1.66
   1  -4  -3   -1.29    0.81
  -1  -4   3   -0.01    1.00
  -1  -4   3   -1.81    0.95
   1  -4  -3    0.08    0.85
   1  -4  -3    0.66    0.70
  -1  -4   3    1.06    0.88
  -1  -4   3   -0.44    0.47
  -1   4   3    1.44    1.04
  -1   4   3   -0.29    0.68
   1   4  -3    0.20    1.03
   1   4  -3   -1.00    1.07
  -1  -4   4    0.58    0.76
  -1  -4   4   -0.50    0.97
   1  -4  -4    0.66    0.77
  -1  -4   4   -3.60    1.16
   1  -4  -4   -0.29    0.56
  -1  -4   4   -0.02    1.10
  -1  -4   4   -0.20    0.60
  -1   4   4   -0.28    0.82
   1   4  -4    1.81    1.28
   1   4  -4    2.43    1.19
  -1   4   4   -0.73    0.61
   1  -4  -5    1.39    0.59
  -1  -4   5    0.92    0.87
  -1  -4   5    1.16    0.78
   1  -4  -5    3.97    0.72
  -1  -4   5    2.24    1.24
  -1  -4   5   -1.89    1.42
  -1  -4   5    2.80    1.39
   1   4  -5    3.53    1.31
  -1   4   5    1.74    0.68
  -1   4   5    3.09    1.08
   1   4  -5    3.74    1.39
  -1  -4   6    0.25    1.23
  -1  -4   6    0.17    1.20
  -1  -4   6   -3.17    1.37
  -1  -4   6    0.71    0.86
   1  -4  -6    0.75    0.43
  -1  -4   6   -0.74    0.85
   1   4  -6    1.01    1.14
  -1   4   6   -0.40    0.75
   1   4  -6    1.46    1.24
  -1   4   6    0.73    0.96
  -1  -4   7   17.92    1.72
  -1  -4   7   19.78    2.96
  -1  -4   7   17.92    1.72
  -1   4   7   17.17    1.62
   1   4  -7   13.53    1.76
   1   4  -7   19.18    2.33
  -1   4   7   15.21    1.12
  -1  -4   8    8.90    1.88
  -1  -4   8    6.89    1.59
  -1  -4   8    7.04    1.35
  -1  -4   8    7.39    2.24
  -1  -4   8    8.31    1.40
   1   4  -8    6.89    1.45
   1   4  -8    7.43    1.83
  -1   4   8    7.97    1.29
  -1   4   8    8.87    0.83
  -1  -4   9    0.25    1.34
  -1  -4   9    1.16    1.70
  -1  -4   9   -1.95    1.72
  -1  -4   9   -0.22    0.98
  -1  -4   9   -2.05    1.16
   1   4  -9    0.37    1.23
   1   4  -9    0.55    1.14
  -1   4   9   -0.30    0.45
  -1   4   9   -0.98    0.79
  -1  -4  10    2.50    1.22
  -1  -4  10    2.20    1.57
  -1  -4  10    5.17    1.55
  -1  -4  10    3.93    2.10
  -1  -4  10    5.48    1.34
   1   4 -10    6.71    1.83
  -1   4  10    3.95    0.56
   1   4 -10    2.68    1.23
  -1   4  10    3.55    1.09
  -1  -4  11    2.75    1.67
  -1  -4  11    1.82    1.23
  -1  -4  11   -0.40    1.98
  -1  -4  11    2.11    1.42
  -1  -4  11    4.34    1.40
   1   4 -11    3.38    1.14
   1   4 -11    4.74    1.72
  -1   4  11    2.71    0.49
  -1   4  11    4.54    1.07
  -1  -4  12    0.59    1.37
  -1  -4  12    0.91    1.54
  -1  -4  12   -1.01    1.78
  -1  -4  12   -1.92    1.12
  -1  -4  12   -0.06    1.17
   1   4 -12    1.34    1.73
  -1   4  12    0.20    0.86
   1   4 -12    1.31    1.45
  -1   4  12    0.37    0.36
  -1  -4  13   20.01    2.26
  -1  -4  13   23.84    3.09
  -1  -4  13   23.94    2.37
  -1  -4  13   14.68    2.14
  -1  -4  13   22.13    3.37
  -1   4  13   19.64    0.95
   1   4 -13   25.22    4.63
  -1   4  13   21.69    1.78
  -1  -4  14   17.42    2.79
  -1  -4  14   17.16    3.18
  -1  -4  14   18.57    2.25
  -1  -4  14   14.44    2.15
   1   4 -14   15.80    1.87
  -1   4  14   22.66    1.83
  -1   4  14   17.55    0.88
   1   4 -14   19.17    2.87
  -1  -4  15    2.39    1.45
  -1  -4  15    2.17    1.78
  -1  -4  15    0.02    1.97
  -1  -4  15    0.01    1.36
  -1  -4  15   -0.56    1.45
  -1   4  15    0.09    0.35
  -1   4  15    0.90    0.96
   1   4 -15    1.48    1.60
   1   4 -15   -0.90    1.05
  -1  -4  16    0.02    1.74
  -1  -4  16   -0.42    1.40
  -1  -4  16   -2.69    1.92
  -1  -4  16   -1.46    1.17
  -1  -4  16    1.00    1.45
  -1   4  16    0.27    0.42
  -1   4  16    0.53    0.98
   1   4 -16    0.41    1.17
   1   4 -16    1.24    1.74
  -1  -4  17   -1.47    1.70
  -1  -4  17   -2.14    2.11
  -1  -4  17    1.06    1.66
  -1  -4  17    0.27    1.41
  -1  -4  17    1.68    2.07
  -1   4  17    0.61    0.48
   1   4 -17    0.14    1.71
   1   4 -17    0.36    1.20
  -1   4  17    0.30    0.97
  -1  -4  18    1.75    2.05
  -1  -4  18    4.21    2.60
  -1  -4  18    7.49    2.08
  -1  -4  18    3.77    1.65
  -1  -4  18    4.12    1.81
   1   4 -18    4.54    1.45
  -1   4  18    5.51    1.21
   1   4 -18    4.94    2.19
  -1   4  18    3.35    0.66
  -1  -4  19    1.88    2.19
  -1  -4  19    2.48    1.76
  -1  -4  19   -1.53    2.37
  -1  -4  19   -1.41    1.45
  -1  -4  19    2.09    1.49
   1   4 -19    1.04    1.76
  -1   4  19    0.87    0.62
  -1   4  19   -0.46    0.96
   1   4 -19    1.75    1.32
  -1  -4  20    1.76    2.17
  -1  -4  20    1.09    2.56
  -1  -4  20    1.30    1.53
  -1  -4  20   -0.57    1.67
  -1  -4  20   -0.34    1.72
  -1   4  20    0.82    0.71
   1   4 -20   -0.97    1.13
  -1   4  20    0.53    1.07
   1   4 -20    1.29    1.82
  -1  -4  21   -1.56    1.85
  -1  -4  21    5.47    2.85
  -1  -4  21    3.27    1.72
  -1  -4  21    0.92    1.84
  -1  -4  21    2.69    2.51
   1   4 -21    1.58    2.13
   1   4 -21   -0.76    1.09
  -1   4  21    1.04    0.76
  -1   4  21    0.03    1.11
  -1  -4  22    2.69    2.62
  -1  -4  22    1.25    2.26
  -1  -4  22    0.54    1.54
  -1  -4  22   -0.31    2.03
  -1  -4  22    2.89    2.14
   1   4 -22   -0.97    1.14
  -1   4  22    0.02    1.05
   1   4 -22    1.41    2.19
  -1   4  22    0.36    0.84
  -1  -4  23    2.50    2.20
  -1  -4  23    7.34    3.01
  -1  -4  23    4.38    2.29
  -1  -4  23    2.63    2.82
  -1  -4  23    4.01    1.86
   1   4 -23    4.74    1.58
  -1   4  23    5.63    1.32
  -1   4  23    4.10    1.06
   1   4 -23    5.38    2.54
  -1  -4  24    8.77    2.17
  -1  -4  24    3.77    2.57
  -1  -4  24    4.29    2.35
  -1  -4  24   15.01    3.66
   1   4 -24    6.44    1.70
  -1   4  24    6.79    1.26
   1   4 -24    6.21    2.76
  -1   4  24    5.57    1.37
   1  -5  18    3.14    2.24
   1  -5  18    2.69    2.65
   1  -5  18    0.89    1.49
   1  -5  18    1.53    2.07
   1   5  18    0.04    1.29
  -1   5 -18    4.47    1.73
   1  -5  17    9.44    3.53
   1  -5  17   17.72    3.50
   1  -5  17   10.72    2.06
   1  -5  17   14.26    2.66
   1  -5  17   10.99    2.56
   1   5  17   13.56    1.91
  -1   5 -17   11.18    2.01
   1  -5  16    1.96    1.52
   1  -5  16    0.53    2.00
   1  -5  16   -0.33    1.87
   1  -5  16    4.40    2.55
   1  -5  16    0.04    2.21
   1   5  16   -0.21    1.26
  -1   5 -16    1.13    1.36
   1   5  16    1.39    0.26
   1  -5  15    0.23    2.10
   1  -5  15    1.94    1.60
   1  -5  15    2.18    2.01
   1  -5  15   -0.62    1.67
   1  -5  15    3.91    2.36
  -1   5 -15    0.91    1.26
   1   5  15    1.48    1.29
   1  -5  14    2.98    2.20
   1  -5  14    0.58    1.67
   1  -5  14    1.58    1.48
   1  -5  14    2.47    1.63
   1  -5  14    2.94    2.26
   1   5  14   -0.33    1.14
  -1   5 -14    2.69    1.42
   1  -5  13    0.82    2.13
   1  -5  13    0.06    1.35
   1  -5  13    1.57    1.40
   1  -5  13   -0.05    1.97
   1  -5  13    0.09    1.75
  -1   5 -13   -1.00    1.28
   1   5  13    1.08    1.24
   1  -5  12    0.43    1.70
   1  -5  12    0.07    1.27
   1  -5  12   -0.31    1.83
   1  -5  12   -0.71    1.21
   1  -5  12    1.69    1.98
  -1   5 -12   -0.87    1.34
   1   5  12    0.42    1.21
   1  -5  11    5.07    2.14
   1  -5  11    2.47    1.36
   1  -5  11    6.04    2.24
   1  -5  11    4.17    1.82
  -1   5 -11    2.40    1.49
   1   5  11    6.50    1.57
   1  -5  10    0.91    1.89
   1  -5  10    0.50    2.42
   1  -5  10   -0.66    1.10
   1  -5  10   -0.71    1.17
   1  -5  10    0.83    2.18
   1   5  10    0.55    1.22
  -1   5 -10   -1.29    1.27
   1  -5   9    7.10    2.27
   1  -5   9    5.28    2.03
   1  -5   9    4.00    1.26
   1  -5   9    3.09    1.64
   1  -5   9    1.89    1.16
   1   5   9    2.87    1.34
  -1   5  -9    3.12    1.52
   1  -5   8    0.63    0.98
   1  -5   8    0.81    1.49
   1  -5   8    0.56    1.63
   1  -5   8   -0.01    1.00
   1  -5   8    2.35    1.83
  -1   5  -8    0.02    1.38
   1   5   8   -0.01    1.21
   1  -5   7    3.67    1.78
   1  -5   7    1.18    1.51
   1  -5   7    5.44    1.15
   1  -5   7    2.63    1.78
   1  -5   7    4.50    1.10
  -1   5  -7    5.81    1.58
   1   5   7    5.04    1.50
   1  -5   6    0.94    0.77
   1  -5   6    1.51    1.50
   1  -5   6   -0.96    1.35
   1  -5   6    0.13    0.88
   1  -5   6    2.20    1.65
  -1   5  -6    0.77    1.24
   1   5   6   -0.15    1.25
   1  -5   5    2.25    0.73
   1  -5   5    3.82    1.66
   1  -5   5    3.69    1.65
  -1  -5  -5    1.68    0.70
  -1  -5  -5    3.44    0.63
   1  -5   5    3.50    0.82
   1  -5   5    1.59    1.44
   1   5   5    3.00    1.39
  -1  -5  -4   -0.30    0.84
   1  -5   4    1.88    1.55
  -1  -5  -4    0.32    0.66
   1  -5   4    0.78    1.34
   1  -5   4    0.61    1.39
   1   5   4    1.50    1.26
  -1   5  -4   -2.83    1.29
  -1  -5  -3    1.82    0.87
   1  -5   3    3.18    1.52
  -1  -5  -3    0.54    0.98
   1  -5   3   -1.44    1.22
   1  -5   3    0.55    1.32
   1   5   3    0.14    1.21
  -1   5  -3    1.84    1.32
  -1  -5  -2   16.92    1.72
   1  -5   2   13.88    2.01
  -1  -5  -2   16.77    1.67
   1  -5   2   16.71    2.13
   1  -5   2   18.50    2.26
   1   5   2   17.59    2.08
  -1   5  -2   15.15    2.01
   1  -5   1   56.18    3.23
   1  -5   1   55.58    3.30
  -1  -5  -1   63.97    3.43
  -1  -5  -1   50.64    3.15
   1  -5   1   52.51    3.22
  -1   5  -1   54.20    3.16
   1   5   1   58.15    3.34
   1  -5   0    7.82    1.66
  -1  -5   0    6.31    1.46
  -1  -5   0    3.50    1.26
  -1  -5   0    7.94    1.69
   1  -5   0    4.91    1.38
   1  -5   0    6.99    1.53
   1   5   0    5.51    1.59
  -1   5   0    5.41    1.46
   1  -5  -1   21.76    2.25
  -1  -5   1   24.59    2.49
  -1  -5   1   23.15    2.32
  -1  -5   1   21.14    2.21
   1   5  -1   16.36    2.11
  -1   5   1   24.98    2.34
   1  -5  -2    1.64    1.10
  -1  -5   2    2.49    1.42
  -1  -5   2    2.07    1.31
  -1  -5   2    3.08    1.42
   1  -5  -2    1.12    0.97
   1  -5  -2   -0.25    1.20
  -1   5   2    3.48    1.48
   1   5  -2   -1.09    1.37
   1  -5  -3    3.15    1.14
  -1  -5   3    2.89    1.55
  -1  -5   3    2.30    1.43
  -1  -5   3    3.97    1.50
   1  -5  -3    3.29    0.96
  -1   5   3    4.53    1.47
   1   5  -3    3.50    1.78
  -1  -5   4    0.78    0.41
  -1  -5   4    2.96    1.47
   1  -5  -4   -0.61    0.90
  -1  -5   4    1.30    1.41
  -1  -5   4    0.80    1.37
   1  -5  -4    0.78    0.76
  -1   5   4    3.54    1.36
  -1  -5   5    1.39    1.55
   1  -5  -5    2.72    0.69
  -1  -5   5    2.89    1.64
  -1  -5   5    2.40    0.70
  -1  -5   5    2.15    0.76
  -1  -5   5    2.66    1.51
   1  -5  -5    1.56    0.73
  -1   5   5    3.81    1.33
   1   5  -5    5.08    1.53
   1  -5  -6    0.38    0.27
  -1  -5   6    0.52    0.84
  -1  -5   6   -1.26    1.38
  -1  -5   6    0.63    0.75
  -1  -5   6    2.37    1.62
  -1  -5   6    1.48    1.52
  -1   5   6    1.89    1.19
   1   5  -6    0.12    1.34
  -1   5   6    1.22    0.75
  -1  -5   7    0.63    1.40
  -1  -5   7    0.26    1.58
  -1  -5   7    1.75    0.93
  -1  -5   7    0.51    0.85
  -1  -5   7   -0.04    1.49
   1   5  -7    1.45    1.36
  -1   5   7    1.82    1.14
  -1   5   7    1.76    0.79
  -1  -5   8    0.02    1.80
  -1  -5   8   -0.50    0.94
  -1  -5   8   -1.04    1.00
  -1  -5   8    0.29    1.64
  -1  -5   8    0.11    1.51
   1   5  -8    0.59    1.38
  -1   5   8    0.09    0.66
  -1   5   8   -0.23    0.99
  -1  -5   9    8.91    1.49
  -1  -5   9    7.30    1.98
  -1  -5   9   11.85    2.45
  -1  -5   9   12.82    2.68
  -1  -5   9   10.31    1.54
  -1   5   9   10.90    1.10
   1   5  -9   10.96    1.90
  -1   5   9   11.19    1.65
  -1  -5  10   34.71    3.81
  -1  -5  10   22.87    2.19
  -1  -5  10   23.27    3.39
  -1  -5  10   22.37    3.77
   1   5 -10   21.96    2.94
   1   5 -10   23.86    2.55
  -1   5  10   23.27    2.17
  -1   5  10   21.80    1.38
  -1  -5  11   -1.11    1.07
  -1  -5  11   -0.05    1.72
  -1  -5  11    1.50    1.41
  -1  -5  11    0.42    1.87
  -1  -5  11   -0.20    1.58
   1   5 -11    0.26    1.39
  -1   5  11   -0.57    1.12
   1   5 -11    0.12    1.57
  -1   5  11    0.63    0.55
  -1  -5  12    2.46    1.96
  -1  -5  12    0.45    1.66
  -1  -5  12    0.48    1.90
  -1  -5  12    0.12    1.40
  -1  -5  12   -0.95    1.54
  -1   5  12   -0.10    1.15
   1   5 -12   -1.21    1.31
   1   5 -12    0.10    1.59
  -1   5  12    0.61    0.52
  -1  -5  13    0.39    1.46
  -1  -5  13    0.89    1.29
  -1  -5  13    1.01    1.74
  -1  -5  13   -0.45    1.82
  -1  -5  13   -0.14    1.96
   1   5 -13    1.40    1.81
  -1   5  13    0.76    0.49
   1   5 -13   -1.97    1.26
  -1   5  13   -0.29    1.16
  -1  -5  14    1.84    2.07
  -1  -5  14    1.25    2.05
  -1  -5  14   -0.94    1.18
  -1  -5  14    1.98    1.81
  -1  -5  14    0.65    1.52
   1   5 -14   -0.76    1.69
   1   5 -14   -1.33    1.34
  -1   5  14    0.99    0.47
  -1   5  14    0.56    1.22
  -1  -5  15    2.38    1.70
  -1  -5  15    2.08    2.11
  -1  -5  15   -1.86    2.74
  -1  -5  15    1.88    2.25
  -1  -5  15    1.13    1.44
   1   5 -15    3.21    2.09
   1   5 -15    0.82    1.44
  -1   5  15    1.57    0.48
  -1   5  15    2.02    1.29
  -1  -5  16    9.18    2.77
  -1  -5  16    3.50    2.02
  -1  -5  16    4.88    2.55
  -1  -5  16    4.67    1.66
  -1   5  16    4.20    1.41
   1   5 -16    6.32    1.76
   1   5 -16    3.59    2.27
  -1   5  16    4.42    0.59
  -1  -5  17   -0.80    1.99
  -1  -5  17    3.42    1.63
  -1  -5  17   -0.14    2.63
  -1  -5  17    5.61    2.44
  -1  -5  17    2.65    1.96
  -1   5  17    0.61    1.25
   1   5 -17    1.07    2.05
   1   5 -17   -0.72    1.11
  -1   5  17   -0.23    0.45
  -1  -5  18    0.87    1.68
  -1  -5  18    0.94    2.50
  -1  -5  18   -0.33    1.87
  -1  -5  18    0.31    1.46
   1   5 -18    1.15    1.94
  -1   5  18    1.19    1.28
  -1   5  18   -1.22    0.48
   1   5 -18    0.21    1.41
   1  -6   7    6.58    1.94
   1  -6   7    0.70    2.08
   1  -6   7    1.41    2.24
   1  -6   7    0.14    0.64
   1  -6   7    0.32    0.44
   1   6   7    3.10    1.62
  -1   6  -7   -0.07    1.68
   1  -6   6    7.56    2.38
   1  -6   6    3.71    2.18
   1  -6   6    2.08    2.16
   1   6   6    4.74    1.76
  -1   6  -6   -0.70    1.61
   1  -6   5   11.72    2.33
   1  -6   5    5.74    2.15
   1  -6   5    7.77    2.36
  -1   6  -5    6.95    2.20
   1   6   5    8.67    2.06
   1  -6   4    0.62    1.91
  -1  -6  -4    0.02    0.63
   1  -6   4   -0.10    1.73
   1  -6   4    4.78    1.80
   1   6   4    1.13    1.67
  -1   6  -4   -0.99    1.54
   1  -6   3    2.77    1.57
   1  -6   3    0.25    1.64
   1  -6   3    0.10    2.01
  -1  -6  -3   -0.67    0.88
  -1   6  -3    1.07    1.72
   1   6   3    1.92    1.75
   1  -6   2    0.89    1.83
   1  -6   2    1.41    1.85
  -1  -6  -2    0.88    1.11
  -1  -6  -2   -1.62    1.24
   1  -6   2    3.79    1.63
  -1   6  -2    2.73    1.65
   1   6   2    4.02    1.89
   1  -6   1   -0.14    1.51
  -1  -6  -1   -1.46    1.28
   1  -6   1    1.52    1.51
  -1  -6  -1   -0.74    1.16
   1  -6   1   -0.35    1.80
  -1   6  -1    0.58    1.52
   1   6   1   -1.12    1.49
  -1  -6   0   -0.31    1.31
   1  -6   0    0.40    1.37
   1  -6   0    1.01    2.05
  -1   6   0   -0.45    1.49
   1   6   0   -1.04    1.50
   1  -6  -1   -0.67    1.22
  -1  -6   1   -0.23    1.44
   1  -6  -1   -3.09    1.26
  -1  -6   1   -0.58    1.70
  -1   6   1    0.60    1.59
   1   6  -1   -0.12    1.60
   1  -6  -2   -2.05    1.30
  -1  -6   2    3.09    2.91
   1  -6  -2    2.02    1.27
  -1  -6   2    4.49    1.60
  -1  -6   2    2.13    1.99
   1   6  -2    2.10    1.78
  -1   6   2    4.17    1.87
  -1  -6   3    3.84    1.61
   1  -6  -3   -0.51    0.90
  -1  -6   3    0.29    1.75
  -1  -6   3    0.17    1.80
  -1   6   3    0.86    1.65
   1   6  -3    0.06    1.59
  -1  -6   4    4.37    1.66
  -1  -6   4   -0.77    1.79
  -1  -6   4   -0.36    1.75
   1   6  -4   -1.72    1.48
  -1   6   4    1.43    1.66
  -1  -6   5   -0.08    1.90
  -1  -6   5    1.22    2.03
  -1  -6   5    5.34    1.77
  -1   6   5   -0.56    1.57
   1   6  -5   -1.36    1.61
  -1  -6   6    3.15    2.19
  -1  -6   6    7.75    1.96
  -1  -6   6    2.22    2.07
   1   6  -6    2.62    1.73
  -1   6   6    3.53    1.62
  -1  -6   7    4.33    2.27
  -1  -6   7    5.15    2.31
  -1  -6   7   11.93    2.35
   1   6  -7    5.22    1.87
  -1   6   7    7.65    1.87
   2   0  32    2.55    2.31
   2   0  32    1.48    2.39
   2   0  32    1.38    2.22
   2   0  32    1.40    1.69
   2   0  32   -0.17    1.88
   2   0  31    1.19    2.29
   2   0  31    0.60    1.70
   2   0  31    2.72    2.20
   2   0  31    1.75    1.64
   2   0  31   -1.27    1.83
   2   0  30    2.62    1.89
  -2   0 -30    1.07    2.01
   2   0  30    1.73    2.16
   2   0  30    1.71    1.58
   2   0  30    0.79    1.56
   2   0  30    2.29    2.20
   2   0  29    0.80    2.08
   2   0  29    0.37    1.52
   2   0  29    0.93    1.78
  -2   0 -29   -0.07    1.63
   2   0  29   -1.62    1.80
   2   0  29   -0.78    1.55
   2   0  28    6.51    1.68
  -2   0 -28    8.11    2.24
   2   0  28    8.24    2.01
   2   0  28    6.16    2.29
   2   0  28    8.31    2.61
   2   0  27   -0.09    1.28
   2   0  27   -1.97    1.74
   2   0  27   -0.78    1.71
   2   0  27   -0.98    1.24
  -2   0 -27   -1.96    1.50
  -2   0 -26    6.59    1.98
   2   0  26    4.13    2.18
   2   0  26    4.61    1.59
   2   0  26    5.93    2.15
   2   0  26    7.87    1.66
   2   0  25   -0.85    1.68
   2   0  25    0.22    1.65
   2   0  25    0.35    1.19
   2   0  25   -1.28    1.13
  -2   0 -25    0.00    1.46
   2   0  24   10.54    2.28
   2   0  24    7.52    1.47
   2   0  24    8.41    1.63
  -2   0 -24    7.94    1.96
   2   0  23    1.31    1.11
   2   0  23    0.85    1.51
   2   0  23   -0.09    1.08
   2   0  23   -4.88    1.52
  -2   0 -23   -0.01    1.33
   2   0  22    4.91    1.82
   2   0  22   -0.03    1.90
  -2   0 -22    6.23    1.69
   2   0  22    4.03    1.21
   2   0  22    6.39    1.44
   2   0  21    0.14    1.29
   2   0  21   -5.42    1.45
   2   0  21   -0.07    0.99
  -2   0 -21   -0.68    1.32
  -2   0 -20   23.42    2.50
   2   0  20   16.03    2.71
   2   0  20   16.86    1.64
   2   0  20   20.76    2.50
   2   0  19    0.23    0.85
  -2   0 -19    0.94    1.48
  -2   0 -19    0.18    1.31
   2   0  19   -0.77    1.16
   2   0  18  105.34    5.22
   2   0  18  110.29    4.02
   2   0  18  107.12    4.87
  -2   0 -18  112.66    5.18
  -2   0 -18  104.53    4.73
   2   0  17    0.40    1.11
  -2   0 -17   -0.27    1.04
   2   0  17    0.49    0.76
   2   0  17   -2.06    1.29
  -2   0 -17   -1.51    1.03
   2   0  16    0.02    1.08
  -2   0 -16    1.01    1.20
   2   0  16   -0.92    1.25
   2   0  16    0.69    0.73
  -2   0 -16    0.61    1.02
  -2   0 -15   -0.09    1.07
   2   0  15   -0.71    0.65
  -2   0 -15   -0.66    0.93
   2   0  15    0.07    0.96
   2   0  15   -2.17    1.13
   2   0  14   22.35    2.33
  -2   0 -14   20.73    1.87
   2   0  14   24.06    1.49
  -2   0 -14   19.39    1.99
   2   0  14   21.44    1.90
   2   0  13   -0.38    0.85
  -2   0 -13    0.29    1.03
   2   0  13    0.28    0.59
  -2   0 -13   -0.17    0.87
   2   0  13   -2.51    0.99
   2   0  12    5.07    1.16
  -2   0 -12    4.96    1.44
  -2   0 -12    4.91    1.10
   2   0  12    5.31    0.76
   2   0  12    3.86    1.38
   2   0  11   -3.34    0.87
   2   0  11   -0.42    0.81
  -2   0 -11    0.19    0.81
   2   0  11    0.27    0.56
  -2   0 -11   -0.44    0.90
  -2   0 -10    1.94    0.89
  -2   0 -10    2.55    1.07
   2   0  10    0.30    1.05
   2   0  10    2.31    0.58
   2   0  10    1.44    0.87
   2   0   9    0.13    0.49
  -2   0  -9   -0.27    0.88
  -2   0  -9    0.10    0.79
   2   0   9   -1.68    0.88
   2   0   9    0.54    0.75
  -2   0  -8   30.66    2.02
   2   0   8   31.79    2.04
  -2   0  -8   33.56    1.83
   2   0   8   33.87    1.39
   2   0   8   34.55    1.84
   2   0   7   -1.64    0.87
  -2   0  -7   -0.54    0.88
   2   0   7    0.15    0.46
   2   0   7    0.97    0.80
  -2   0  -7    0.32    0.80
   2   0   6   69.41    2.67
   2   0   6   74.08    2.31
  -2   0  -6   70.68    2.85
  -2   0  -6   71.68    2.69
   2   0   6   69.95    2.85
  -2   0  -5    0.46    0.60
   2   0   5   -1.09    0.71
   2   0   5    0.26    0.56
  -2   0  -5   -0.44    0.69
   2   0   4    5.61    0.82
  -2   0  -4    6.17    0.74
   2   0   4    6.48    0.72
  -2   0  -4    5.45    0.82
   2   0   4    5.18    0.57
   2   0   3    0.03    0.25
  -2   0  -3   -0.32    0.32
  -2   0  -3   -1.16    0.45
   2   0   3   -0.46    0.34
   2   0   3   -1.53    0.47
  -2   0  -2  116.93    3.45
   2   0   2  118.16    3.48
  -2   0   3    0.14    0.35
   2   0  -3    0.17    0.41
   2   0  -3    0.22    0.32
   2   0  -3    0.22    0.25
  -2   0   3    0.12    0.27
  -2   0   3    0.24    0.17
   2   0  -4   12.94    0.97
  -2   0   4   12.37    0.81
   2   0  -4   14.04    0.66
  -2   0   4   13.19    0.92
   2   0  -4   12.33    0.82
  -2   0   4   12.95    0.65
   2   0  -5   -0.28    0.32
  -2   0   5    0.37    0.38
  -2   0   5   -0.05    0.44
  -2   0   5    0.10    0.56
   2   0  -5   -0.20    0.61
   2   0  -5    0.26    0.43
   2   0  -6    1.22    0.72
  -2   0   6    2.11    0.50
  -2   0   6    1.10    0.71
   2   0  -6    1.88    0.44
  -2   0   6    1.15    0.53
  -2   0   7   -0.30    0.75
  -2   0   7   -0.92    0.95
  -2   0   7    0.06    0.45
  -2   0   7   -0.22    0.55
   2   0  -7   -0.42    0.74
   2   0  -7    0.57    0.43
  -2   0   8    0.50    0.82
  -2   0   8    0.79    0.49
  -2   0   8    0.08    0.97
  -2   0   8    1.40    0.68
   2   0  -8    1.08    0.86
   2   0  -8    1.18    0.45
  -2   0   9   -1.35    0.95
  -2   0   9    0.39    0.81
   2   0  -9   -0.43    0.75
   2   0  -9    0.99    0.46
  -2   0   9    0.15    0.55
  -2   0   9   -0.60    0.45
  -2   0  10    6.99    1.39
   2   0 -10    9.94    0.74
  -2   0  10    7.87    0.96
  -2   0  10    9.61    0.83
   2   0 -10    8.65    1.23
  -2   0  10    9.10    1.24
   2   0 -11   -1.97    0.70
  -2   0  11   -1.28    0.76
  -2   0  11    0.41    0.68
  -2   0  11    0.33    0.56
  -2   0  11   -0.81    1.00
   2   0 -11    0.73    0.45
   2   0 -12    9.76    0.77
  -2   0  12    8.61    1.63
  -2   0  12   10.03    1.13
   2   0 -12    9.34    1.40
  -2   0  12   10.09    1.37
  -2   0  12    9.19    0.89
  -2   0  13   -1.88    1.03
   2   0 -13    0.24    0.83
  -2   0  13    0.94    0.94
  -2   0  13    1.02    0.74
  -2   0  13    0.30    0.55
   2   0 -13    0.20    0.43
  -2   0  14   32.82    1.91
  -2   0  14   34.75    1.70
  -2   0  14   34.68    2.28
  -2   0  14   30.29    2.53
   2   0 -14   28.46    2.09
   2   0 -15   -1.09    0.85
  -2   0  15    0.24    0.65
  -2   0  15   -1.01    0.98
  -2   0  15   -3.24    1.05
  -2   0  15   -1.27    0.68
  -2   0  16   20.14    1.77
  -2   0  16   17.92    2.17
  -2   0  16   12.49    2.20
  -2   0  16   17.42    2.05
   2   0 -16   18.42    2.05
  -2   0  17    1.72    0.76
  -2   0  17    0.60    1.14
  -2   0  17   -0.13    0.79
   2   0 -17   -1.08    1.01
  -2   0  17   -1.45    1.34
  -2   0  18    0.06    0.95
  -2   0  18    0.42    0.86
  -2   0  18    0.82    1.21
  -2   0  19    0.72    0.95
  -2   0  19    0.39    0.84
   2   0 -19    0.60    1.20
  -2   0  19   -4.25    1.46
  -2   0  19    0.42    1.21
  -2   0  20   24.87    2.70
  -2   0  20   31.55    2.30
  -2   0  20   27.33    1.87
   2   0 -20   25.75    2.70
  -2   0  20   26.31    3.32
  -2   0  21   -2.55    1.68
   2   0 -21    0.33    2.40
  -2   0  21    1.46    1.06
  -2   0  21    0.03    0.98
  -2   0  22    1.03    0.99
  -2   0  22   -1.91    1.79
  -2   0  22    1.40    1.13
   2   0 -22    2.01    1.44
  -2   0  22    1.02    1.45
   2   0 -23   -2.59    1.19
  -2   0  23   -0.75    1.48
  -2   0  23   -0.96    1.07
  -2   0  23   -0.28    0.96
  -2   0  23   -1.80    1.70
  -2   0  24   15.91    1.80
   2   0 -24   17.48    2.54
  -2   0  24   20.77    2.75
  -2   0  24   15.85    2.06
  -2   0  25    2.17    1.42
  -2   0  25   -1.42    1.42
  -2   0  25   -1.06    1.67
  -2   0  25    0.37    1.19
   2   0 -25   -0.43    1.43
  -2   0  26   28.14    3.70
  -2   0  26   23.36    2.22
  -2   0  26   24.22    3.16
  -2   0  26   20.66    2.42
   2   0 -26   27.74    3.17
  -2   0  27   -0.25    1.86
  -2   0  27    2.87    1.99
  -2   0  27    0.05    1.42
   2   0 -27    0.79    1.70
  -2   0  27   -0.14    1.24
  -2   0  28    0.90    1.56
   2   0 -28    1.63    1.69
  -2   0  28    1.97    1.95
  -2   0  28    2.09    1.51
  -2   0  28    1.90    2.18
  -2   0  29   -1.22    1.87
  -2   0  29    2.02    1.76
  -2   0  29    1.53    2.18
   2   0 -29    1.35    1.81
  -2   0  29    0.16    1.60
   2   0 -30   -1.29    1.79
  -2   0  30    2.54    2.33
  -2   0  30    1.92    2.23
  -2   0  30    1.38    1.76
  -2   0  30   -0.85    1.65
  -2   0  31    2.69    2.32
  -2   0  31   -0.08    1.79
   2   0 -31    0.43    1.98
  -2   0  31   -1.18    2.15
  -2   0  31    1.24    1.97
  -2   0  32   10.26    3.19
  -2   0  32   11.37    3.06
   2   0 -32    9.98    2.74
  -2   0  32   11.35    2.71
  -2   0  32   11.24    2.28
   2  -1  31    4.27    3.27
   2  -1  31   10.04    3.06
   2  -1  31    4.43    2.29
   2  -1  31    2.98    2.71
   2  -1  31    8.22    2.20
   2   1  31    5.72    2.32
   2   1  31    3.18    1.92
  -2   1 -31    0.77    3.99
   2   1  31    4.99    1.77
   2   1  31    8.21    2.45
   2  -1  30    0.97    2.26
   2  -1  30    3.59    1.98
   2  -1  30    1.30    1.84
   2  -1  30    1.80    2.46
   2  -1  30    2.57    3.50
   2   1  30    1.32    1.62
  -2   1 -30    1.15    2.18
   2   1  30    4.03    1.95
   2   1  30    2.35    2.86
   2   1  30   -0.87    1.60
   2  -1  29    4.01    1.91
   2  -1  29   -4.46    2.58
   2  -1  29    3.31    2.39
   2  -1  29    1.74    2.34
   2  -1  29    1.83    1.98
  -2   1 -29    1.60    2.06
   2   1  29    0.02    1.77
   2   1  29    0.18    1.66
   2   1  29    0.60    1.51
   2   1  29   -0.08    1.44
   2  -1  28   11.41    2.31
   2  -1  28   16.59    3.34
   2  -1  28   13.62    2.16
   2  -1  28    9.57    2.76
   2  -1  28   11.51    2.40
   2   1  28   12.09    2.44
   2   1  28   11.89    1.76
   2   1  28   14.67    2.69
   2   1  28   10.34    1.99
  -2   1 -28   15.73    2.99
   2  -1  27   -0.40    1.40
   2  -1  27   -0.02    1.51
   2  -1  27   -0.47    1.39
   2  -1  27    0.40    2.21
   2  -1  27   -1.67    1.95
   2   1  27    0.72    1.22
   2   1  27   -0.81    1.68
  -2   1 -27   -0.94    1.71
   2   1  27   -1.69    1.19
   2   1  27    0.54    1.58
   2  -1  26   -3.12    1.77
   2  -1  26   -1.28    1.20
   2  -1  26    1.01    2.00
   2  -1  26   -1.21    1.28
   2   1  26    0.77    1.43
  -2   1 -26    0.76    1.75
   2   1  26   -2.06    1.39
   2   1  26    1.54    1.31
   2   1  26    1.00    1.59
   2  -1  25   -0.70    1.40
   2  -1  25    0.62    1.85
   2  -1  25    0.51    1.36
  -2  -1 -25    1.06    1.33
   2  -1  25    0.49    1.39
   2  -1  25   -1.95    1.88
   2   1  25    0.86    1.47
   2   1  25   -0.61    1.75
  -2   1 -25    1.53    1.73
   2   1  25    0.11    1.17
   2   1  25    0.43    0.99
   2  -1  24    0.41    1.26
   2  -1  24    1.97    2.45
   2  -1  24    3.89    1.99
   2  -1  24    3.84    1.59
   2  -1  24    3.06    1.54
  -2  -1 -24    3.11    1.41
  -2   1 -24    4.65    1.82
   2   1  24    4.26    1.57
   2   1  24    2.32    1.10
   2   1  24    1.18    1.75
   2   1  24    1.91    1.18
   2  -1  23    2.20    1.43
  -2  -1 -23    4.88    1.55
   2  -1  23    1.21    1.74
   2  -1  23    2.10    1.40
   2  -1  23    0.19    1.13
  -2   1 -23    3.17    1.85
   2   1  23    2.88    1.26
   2   1  23    2.79    1.45
   2   1  23    2.45    1.05
   2   1  23    1.14    1.59
   2  -1  22   10.18    2.24
  -2  -1 -22   10.99    1.81
   2  -1  22   10.42    1.92
   2  -1  22   12.42    1.90
   2  -1  22   12.38    2.65
   2  -1  22    6.69    2.48
  -2   1 -22    9.54    2.27
  -2   1 -22   12.54    2.34
   2   1  22    6.17    1.14
   2   1  22    6.85    2.15
   2   1  22    9.42    1.80
   2  -1  21    8.36    2.59
   2  -1  21   13.56    1.93
   2  -1  21   11.61    1.85
  -2  -1 -21   13.63    1.93
   2  -1  21   16.31    2.51
   2  -1  21   13.26    1.68
   2   1  21   15.46    2.05
   2   1  21   10.83    2.20
  -2   1 -21   11.24    2.31
   2   1  21   11.68    1.34
  -2   1 -21   11.07    2.33
   2  -1  20    2.51    1.22
  -2  -1 -20    3.44    1.27
   2  -1  20    1.92    1.50
   2  -1  20   -2.15    1.72
   2  -1  20    3.41    1.32
   2   1  20   -1.12    1.54
  -2   1 -20    4.34    1.80
  -2   1 -20    3.21    1.58
   2   1  20    2.75    0.94
   2   1  20    3.67    1.29
   2  -1  19   -3.76    1.65
   2  -1  19   -1.17    0.94
  -2  -1 -19   -0.23    0.91
   2  -1  19    0.42    0.99
   2  -1  19    0.94    1.36
   2   1  19   -2.54    1.21
  -2   1 -19   -1.63    1.26
   2   1  19   -0.02    0.93
  -2   1 -19    0.73    1.44
   2   1  19    1.10    0.75
   2  -1  18    0.60    1.00
   2  -1  18   -4.73    1.36
   2  -1  18   -1.56    1.22
   2  -1  18   -0.17    0.76
  -2  -1 -18    0.47    0.89
  -2   1 -18   -0.45    0.70
  -2   1 -18   -1.99    1.12
  -2   1 -18    0.76    1.37
   2   1  18   -0.12    0.69
   2   1  18   -0.72    0.86
   2  -1  17    9.85    1.91
   2  -1  17    9.02    1.44
   2  -1  17    8.97    1.30
  -2  -1 -17   10.06    1.43
   2  -1  17    3.52    1.99
   2   1  17    6.44    1.64
  -2   1 -17    8.61    1.84
   2   1  17    8.87    1.00
  -2   1 -17    8.92    1.91
   2   1  17    7.48    1.37
  -2   1 -17    9.79    1.09
   2  -1  16    8.12    2.11
   2  -1  16   12.45    1.42
   2  -1  16   16.17    2.09
  -2  -1 -16   15.10    1.59
  -2   1 -16   15.32    1.30
  -2   1 -16   14.57    2.09
   2   1  16   16.79    1.20
  -2   1 -16   15.81    2.28
   2   1  16   15.21    1.67
   2   1  16   12.86    1.82
   2  -1  15    1.22    1.72
   2  -1  15    3.36    0.99
   2  -1  15    4.03    1.34
  -2  -1 -15    2.77    0.90
  -2   1 -15    4.51    0.82
   2   1  15    0.14    1.10
  -2   1 -15    4.00    1.30
   2   1  15    3.04    0.98
  -2   1 -15    3.12    1.39
  -2  -1 -14    5.99    1.01
   2  -1  14    7.96    1.14
   2  -1  14    3.61    1.76
   2  -1  14    6.40    2.49
  -2   1 -14    6.85    0.91
  -2   1 -14    5.57    1.59
   2   1  14    4.47    1.24
  -2   1 -14    7.28    2.38
   2   1  14    7.19    1.11
   2  -1  13    3.19    1.62
  -2  -1 -13    3.91    0.90
   2  -1  13    5.35    1.43
   2  -1  13    4.26    0.90
  -2  -1 -13    3.91    1.03
   2   1  13    5.50    0.97
   2   1  13    2.86    1.25
  -2   1 -13    4.49    1.38
  -2   1 -13    5.06    0.83
  -2   1 -13    4.58    1.54
   2  -1  12    5.80    1.45
   2  -1  12    4.87    0.93
   2  -1  12    0.32    1.32
  -2  -1 -12    5.47    0.94
  -2  -1 -12    3.36    0.94
   2   1  12    3.34    0.82
  -2   1 -12    3.20    1.44
  -2   1 -12    2.88    1.18
  -2   1 -12    3.48    0.74
   2   1  12    1.66    0.95
   2  -1  11  110.25    3.91
   2  -1  11  109.70    4.19
  -2  -1 -11  108.82    3.85
   2  -1  11  114.70    5.01
  -2  -1 -11  113.51    4.11
   2  -1  11  109.36    4.58
  -2   1 -11  111.10    3.73
  -2   1 -11  113.18    4.90
   2   1  11  114.72    3.95
   2   1  11  115.82    4.11
   2  -1  10   -0.18    0.56
   2  -1  10    0.40    0.57
  -2  -1 -10    1.00    0.72
   2  -1  10   -1.91    0.84
   2  -1  10   -2.79    1.09
  -2   1 -10    1.23    0.59
   2   1  10   -0.12    0.54
  -2   1 -10    0.29    0.94
   2   1  10   -0.97    0.66
  -2   1 -10    1.19    1.19
   2  -1   9   23.84    1.88
   2  -1   9   23.89    1.52
   2  -1   9   22.06    2.16
   2  -1   9   24.31    1.47
  -2  -1  -9   25.69    1.47
  -2   1  -9   24.69    1.94
   2   1   9   25.59    1.34
  -2   1  -9   28.48    1.57
  -2   1  -9   25.01    2.12
   2   1   9   23.64    1.42
   2  -1   8   30.71    2.40
   2  -1   8   38.16    1.76
  -2  -1  -8   35.42    1.64
   2  -1   8   37.55    1.95
   2  -1   8   34.95    2.18
  -2   1  -8   35.01    2.41
   2   1   8   34.64    1.53
   2   1   8   34.28    1.63
  -2   1  -8   39.81    2.26
  -2   1  -8   37.23    1.63
  -2  -1  -7  384.78   11.28
   2  -1   7  380.20   11.37
   2  -1   7  393.68   11.93
   2  -1   7  397.82   12.20
   2  -1   7  391.65   11.58
  -2   1  -7  382.72   11.89
  -2   1  -7  387.02   11.30
  -2   1  -7  396.81   12.22
   2   1   7  392.98   11.24
   2   1   7  386.51   11.18
   2  -1   6  184.24    5.71
  -2  -1  -6  182.12    5.51
   2  -1   6  187.87    6.21
   2  -1   6  186.00    5.89
   2  -1   6  189.19    6.44
  -2   1  -6  183.53    6.18
   2   1   6  181.31    5.44
  -2   1  -6  181.68    5.64
  -2   1  -6  193.98    6.46
   2   1   6  187.44    5.48
   2  -1   5  227.61    6.93
   2  -1   5  227.27    7.42
   2  -1   5  231.53    7.22
   2  -1   5  223.02    6.77
  -2  -1  -5  227.84    6.50
  -2   1  -5  224.84    6.73
   2   1   5  223.22    6.45
   2   1   5  222.28    6.45
  -2   1  -5  223.45    7.19
  -2   1  -5  225.80    7.44
   2  -1   4  225.11    6.83
   2  -1   4  232.14    7.22
   2  -1   4  231.78    7.40
  -2  -1  -4  227.55    6.52
   2  -1   4  231.97    6.94
  -2   1  -4  233.30    7.40
  -2   1  -4  231.73    7.19
   2   1   4  229.95    6.49
  -2   1  -4  227.49    6.96
  -2   1  -4  229.12    6.80
   2  -1   3   47.37    1.87
   2  -1   3   43.57    2.02
   2  -1   3   42.84    2.16
   2  -1   3   45.72    1.72
  -2   1  -3   45.76    1.74
  -2   1  -3   45.38    1.86
  -2   1  -3   42.93    2.20
  -2   1  -3   48.24    2.07
   2   1   3   47.01    1.41
  -2  -1  -2   43.22    1.40
   2  -1   2   39.96    1.96
   2  -1   2   43.56    1.69
   2  -1   2   41.41    1.64
   2  -1   2   42.85    1.87
  -2   1  -2   43.83    1.70
   2   1   2   43.54    1.61
  -2   1  -2   41.54    2.04
   2   1   2   44.07    1.42
  -2   1  -2   43.83    1.60
   2  -1   1   52.00    1.81
  -2  -1  -1   50.72    1.82
   2  -1   1   48.62    1.97
  -2  -1  -1   50.69    1.72
   2  -1   1   49.49    2.05
   2  -1   1   50.73    1.79
  -2   1  -1   48.32    2.09
  -2   1  -1   50.41    1.81
   2   1   1   50.62    1.57
   2   1   1   48.27    1.81
  -2   1  -1   52.08    1.78
   2   1   1   50.58    1.73
  -2  -1   0   18.90    0.81
   2  -1   0   19.10    1.14
   2  -1   0   19.47    0.97
  -2  -1   0   20.67    0.97
  -2  -1   0   19.05    1.02
   2  -1   0   19.21    0.90
  -2   1   0   19.24    0.96
   2   1   0   20.32    1.03
  -2   1   0   17.22    1.14
  -2   1   0   20.57    0.94
   2   1   0   19.52    0.86
   2   1   0   18.91    1.08
  -2  -1   1   20.39    1.33
  -2  -1   1   21.31    0.96
   2  -1  -1   20.98    0.82
   2  -1  -1   20.82    0.95
  -2  -1   1   21.69    1.14
  -2  -1   1   20.21    1.16
  -2   1   1   21.10    0.88
   2   1  -1   20.24    1.04
  -2   1   1   20.11    0.92
   2   1  -1   20.37    1.17
   2   1  -1   23.74    1.06
  -2  -1   2   94.12    2.97
  -2  -1   2   91.04    3.11
  -2  -1   2   91.95    2.90
  -2  -1   2   90.56    3.33
   2  -1  -2   88.01    2.72
   2   1  -2   76.63    3.05
  -2   1   2   88.31    2.73
  -2   1   2   92.67    2.66
  -2   1   2   90.92    2.83
   2   1  -2   90.93    2.93
  -2  -1   3    1.46    0.52
  -2  -1   3   -0.12    0.88
  -2  -1   3    0.71    0.55
  -2  -1   3   -0.28    0.76
   2   1  -3    0.18    0.74
   2   1  -3    1.96    0.71
  -2   1   3    1.24    0.26
  -2   1   3    1.34    0.39
   2   1  -3    1.26    0.56
  -2   1   3    2.63    0.46
  -2  -1   4   30.29    1.42
  -2  -1   4   28.28    1.95
  -2  -1   4   26.63    1.32
  -2  -1   4   25.75    1.63
  -2   1   4   29.05    1.11
   2   1  -4   22.23    1.39
  -2   1   4   27.98    0.96
  -2   1   4   28.47    1.04
   2   1  -4   29.08    1.46
   2   1  -4   28.31    1.67
  -2  -1   5   32.21    1.65
  -2  -1   5   36.80    1.71
  -2  -1   5   31.84    2.03
  -2  -1   5   33.85    1.95
   2   1  -5   35.43    1.52
  -2   1   5   34.94    1.19
  -2   1   5   34.49    1.31
   2   1  -5   36.45    1.66
  -2  -1   6    9.13    1.04
  -2  -1   6    8.15    1.55
  -2  -1   6   11.54    1.06
  -2  -1   6    8.85    1.24
   2   1  -6    9.01    0.96
   2   1  -6   10.81    0.99
   2   1  -6    7.45    1.21
  -2   1   6    9.35    0.62
  -2   1   6    8.05    0.73
  -2  -1   7   16.50    1.28
  -2  -1   7   18.69    1.38
  -2  -1   7   15.30    1.37
  -2  -1   7   13.30    1.80
   2   1  -7   16.31    1.30
   2   1  -7   16.56    1.18
   2   1  -7   15.70    1.63
  -2   1   7   15.40    0.83
  -2   1   7   16.49    0.98
  -2  -1   8   21.95    1.52
  -2  -1   8   19.64    2.16
  -2  -1   8   20.33    1.40
  -2  -1   8   20.62    1.58
  -2   1   8   20.72    1.03
   2   1  -8   20.20    1.31
   2   1  -8   21.08    1.78
  -2  -1   9    9.43    1.17
  -2  -1   9   10.96    1.13
   2  -1  -9    9.50    1.00
  -2  -1   9   10.13    1.81
  -2  -1   9    9.82    1.41
  -2   1   9   10.67    0.98
   2   1  -9   11.37    1.09
  -2   1   9   11.71    0.86
  -2   1   9   11.88    1.25
   2   1  -9   10.42    1.48
  -2  -1  10   12.40    1.28
  -2  -1  10   12.97    1.62
  -2  -1  10   11.92    1.94
   2  -1 -10   11.28    1.08
  -2  -1  10   14.97    1.23
   2   1 -10   13.51    1.60
  -2   1  10   11.08    1.08
  -2   1  10   13.41    0.95
  -2   1  10   11.05    1.29
  -2  -1  11   16.76    1.33
   2  -1 -11   15.16    1.24
  -2  -1  11   16.40    1.89
  -2  -1  11   16.62    1.50
  -2  -1  11   14.29    1.97
  -2   1  11   16.85    1.12
   2   1 -11   17.87    1.25
  -2   1  11   16.30    1.28
  -2  -1  12   61.43    2.70
   2  -1 -12   64.52    2.71
  -2  -1  12   61.07    3.66
  -2  -1  12   68.21    2.96
  -2  -1  12   62.76    3.24
  -2   1  12   65.38    2.50
   2   1 -12   60.43    3.19
  -2   1  12   64.48    2.18
  -2   1  12   62.76    2.71
  -2   1  12   65.02    2.99
   2   1 -12   69.33    2.62
   2  -1 -13   13.75    1.39
  -2  -1  13   14.23    1.35
  -2  -1  13   11.26    2.15
  -2  -1  13   13.30    1.47
  -2  -1  13   13.76    1.91
  -2   1  13   12.69    1.13
  -2   1  13   11.57    2.39
  -2   1  13   14.51    0.90
  -2   1  13   14.01    1.35
   2   1 -13   14.85    1.21
   2   1 -13   13.55    1.86
  -2  -1  14    5.80    1.07
   2  -1 -14    7.20    1.11
  -2  -1  14    7.13    1.95
  -2  -1  14    4.48    1.14
  -2  -1  14    5.01    1.87
  -2   1  14    7.61    0.98
  -2   1  14    5.98    0.71
   2   1 -14    8.96    1.05
  -2   1  14    7.89    1.20
   2   1 -14    7.73    1.87
  -2   1  14    6.34    1.38
  -2  -1  15    5.26    1.04
  -2  -1  15    1.48    1.30
  -2  -1  15    2.09    1.00
  -2  -1  15   -1.81    1.59
   2  -1 -15    2.25    0.98
  -2   1  15    5.14    0.92
   2   1 -15    4.94    0.87
  -2   1  15    2.05    1.20
  -2   1  15    5.05    1.14
   2   1 -15    4.55    1.50
  -2   1  15    3.29    0.64
   2  -1 -16   19.01    1.67
  -2  -1  16   18.40    1.83
  -2  -1  16   16.46    2.64
  -2  -1  16   20.03    1.69
  -2  -1  16   18.67    2.32
  -2   1  16   18.18    2.13
   2   1 -16   18.07    1.42
  -2   1  16   17.62    1.44
  -2   1  16   19.36    1.73
   2   1 -16   15.73    2.19
  -2   1  16   20.96    1.23
  -2  -1  17   -1.41    1.16
  -2  -1  17    1.54    0.96
   2  -1 -17    0.53    0.95
  -2  -1  17    0.34    0.87
  -2  -1  17   -1.79    1.60
  -2   1  17   -0.59    1.13
  -2   1  17    0.95    0.96
   2   1 -17    1.65    1.33
  -2   1  17    0.31    0.60
  -2   1  17    0.57    0.75
   2   1 -17    1.21    0.74
  -2  -1  18   13.24    1.57
  -2  -1  18   11.51    2.56
  -2  -1  18   12.40    1.69
   2  -1 -18   11.25    1.68
  -2  -1  18   16.61    2.33
  -2   1  18   12.66    1.46
  -2   1  18   13.86    1.75
  -2   1  18   14.69    1.21
  -2   1  18   14.36    2.18
   2   1 -18   14.52    2.21
   2   1 -18   15.21    1.35
   2  -1 -19   -0.93    0.93
  -2  -1  19   -0.78    1.32
  -2  -1  19    0.07    1.08
  -2  -1  19    0.49    1.02
  -2  -1  19   -3.31    1.64
  -2   1  19   -0.15    0.69
   2   1 -19   -0.85    0.70
  -2   1  19   -0.43    1.04
   2   1 -19   -0.56    1.19
  -2   1  19   -1.00    0.74
  -2   1  19   -2.18    1.25
  -2  -1  20    0.04    1.08
  -2  -1  20   -5.40    1.61
  -2  -1  20    0.60    1.01
   2  -1 -20    0.50    1.04
  -2  -1  20    0.11    1.32
  -2   1  20    0.76    0.95
  -2   1  20    0.59    1.15
  -2   1  20    1.44    0.82
   2   1 -20    0.52    1.43
  -2   1  20   -0.49    1.48
   2   1 -20    0.69    0.83
  -2  -1  21   15.56    3.02
  -2  -1  21   20.48    2.00
   2  -1 -21   21.77    2.25
  -2  -1  21   20.59    2.26
  -2  -1  21   23.73    2.96
   2   1 -21   21.09    1.58
   2   1 -21   19.51    2.76
  -2   1  21   17.30    1.83
  -2   1  21   18.46    2.60
  -2   1  21   20.96    2.13
  -2   1  21   22.82    1.63
  -2  -1  22   -1.49    1.82
   2  -1 -22    2.69    1.30
  -2  -1  22    0.32    1.19
  -2  -1  22    0.46    1.24
  -2  -1  22    1.95    1.57
  -2   1  22   -0.86    1.39
  -2   1  22    0.68    1.01
   2   1 -22    2.26    0.88
  -2   1  22    1.93    1.37
   2   1 -22   -0.47    1.56
  -2   1  22    2.12    0.91
   2  -1 -23    3.69    1.45
  -2  -1  23    4.60    1.87
  -2  -1  23    4.06    1.64
  -2  -1  23    3.43    1.49
  -2   1  23    2.08    1.65
   2   1 -23    5.79    1.97
  -2   1  23    4.18    1.06
  -2   1  23    4.68    1.59
  -2   1  23    3.74    1.26
  -2  -1  24    1.65    1.82
  -2  -1  24    1.46    1.28
   2  -1 -24    2.83    1.44
  -2  -1  24   -1.01    1.31
  -2  -1  24   -1.31    2.10
  -2   1  24    1.29    1.43
   2   1 -24    3.64    1.81
  -2   1  24    1.91    1.05
  -2   1  24    2.14    1.68
  -2   1  24    1.24    1.15
  -2  -1  25    1.37    1.89
  -2  -1  25   -0.29    1.95
  -2  -1  25    0.45    1.24
  -2  -1  25    0.42    1.30
   2  -1 -25    1.86    1.43
   2   1 -25    0.52    1.63
  -2   1  25   -0.27    1.01
  -2   1  25   -0.69    1.07
  -2   1  25   -1.15    1.31
  -2  -1  26    0.86    1.87
  -2  -1  26   -1.11    2.01
  -2  -1  26   -0.24    1.45
  -2  -1  26   -1.62    1.31
  -2   1  26    2.24    1.70
  -2   1  26   -0.68    1.64
  -2   1  26   -1.24    1.09
  -2   1  26    0.73    1.10
   2   1 -26   -0.13    1.68
  -2  -1  27    0.17    1.40
  -2  -1  27    1.08    1.60
   2  -1 -27    0.15    1.42
  -2  -1  27    0.54    2.31
   2   1 -27   -0.51    1.74
  -2   1  27    0.40    1.20
  -2   1  27    0.20    1.57
  -2   1  27   -0.37    1.28
  -2   1  27   -0.07    1.79
  -2  -1  28    3.26    2.40
  -2  -1  28    5.02    1.91
   2  -1 -28    6.81    1.97
  -2  -1  28    7.08    2.78
  -2  -1  28    2.12    1.61
  -2   1  28    4.54    2.07
  -2   1  28    3.14    1.60
  -2   1  28    3.50    1.44
  -2   1  28    7.36    2.36
   2   1 -28    3.24    2.14
  -2  -1  29    2.49    1.81
  -2  -1  29    0.49    1.83
  -2  -1  29   -0.67    2.24
  -2  -1  29    0.78    2.20
  -2   1  29   -0.05    1.82
  -2   1  29    0.28    1.62
   2   1 -29    0.89    2.05
  -2   1  29    2.11    1.49
  -2   1  29    1.79    2.82
  -2  -1  30   -2.42    1.59
  -2  -1  30   -0.88    2.15
   2  -1 -30   -0.87    1.57
  -2  -1  30   -0.64    2.36
  -2   1  30    1.39    1.68
  -2   1  30    0.25    1.49
   2   1 -30    0.33    2.12
  -2   1  30    1.91    2.03
  -2   1  30    0.65    1.94
  -2  -1  31    0.19    2.64
  -2  -1  31    3.29    2.64
   2  -1 -31   -0.67    1.75
  -2  -1  31    1.79    2.00
  -2  -1  31   -0.69    2.40
  -2   1  31    1.09    1.82
  -2   1  31    2.11    1.96
  -2   1  31   -1.27    1.56
   2   1 -31    1.05    2.71
  -2   1  31    0.93    2.12
   2  -2  30    6.18    2.68
   2  -2  30    3.34    2.31
   2  -2  30    0.02    2.14
   2  -2  30    0.33    2.81
   2  -2  30    5.85    1.98
   2   2  30   -0.31    1.59
   2   2  30   -1.12    1.48
   2   2  30    2.75    1.73
   2   2  30    0.76    1.70
  -2   2 -30    5.92    2.73
   2  -2  29    1.86    2.57
   2  -2  29    0.06    2.01
   2  -2  29    1.81    2.66
   2  -2  29    1.15    1.98
   2  -2  29    4.44    2.04
  -2   2 -29   -2.79    2.06
   2   2  29    0.07    1.50
   2   2  29   -0.60    1.33
   2   2  29    0.03    1.42
   2  -2  28   -0.36    2.49
   2  -2  28   -0.40    1.71
   2  -2  28   -1.42    1.51
   2  -2  28   -2.69    1.78
   2  -2  28    0.03    2.21
   2   2  28    2.98    1.59
   2   2  28    0.84    1.43
  -2   2 -28    0.29    2.15
   2   2  28    0.76    1.37
   2   2  28    0.76    1.28
   2  -2  27    3.26    1.91
   2  -2  27    5.97    2.03
   2  -2  27    5.43    2.03
   2  -2  27    8.01    2.99
   2  -2  27   10.31    2.97
  -2   2 -27    7.06    2.69
   2   2  27    6.26    1.59
   2   2  27   10.09    2.05
   2   2  27    4.45    1.58
   2  -2  26    2.14    1.79
   2  -2  26    1.60    1.79
   2  -2  26    3.87    2.32
   2  -2  26    2.87    2.81
   2  -2  26    4.21    2.55
   2   2  26    1.63    1.23
   2   2  26    1.23    1.31
   2   2  26   -0.55    1.55
   2   2  26    1.41    1.26
   2  -2  25    2.33    1.60
   2  -2  25   -0.52    1.47
   2  -2  25    0.01    2.39
   2  -2  25    1.39    1.89
   2  -2  25    1.50    1.97
   2   2  25    1.27    1.22
   2   2  25    2.20    1.26
   2   2  25    0.15    1.30
   2   2  25    0.01    0.98
  -2   2 -25    4.40    3.55
   2  -2  24    2.24    1.45
   2  -2  24    2.13    2.06
   2  -2  24   -0.64    2.26
   2  -2  24    0.64    1.33
   2  -2  24   -0.28    1.42
  -2   2 -24    2.12    0.98
   2   2  24   -0.60    0.98
   2   2  24    0.00    1.23
  -2   2 -24   -0.68    1.63
   2   2  24    0.15    0.87
   2   2  24    0.01    1.01
   2  -2  23   -0.48    1.28
   2  -2  23    0.28    1.94
   2  -2  23    1.65    1.33
   2  -2  23    0.78    2.22
   2  -2  23   -0.83    1.46
   2   2  23   -0.26    0.89
  -2   2 -23    0.80    1.82
   2   2  23    0.84    1.00
   2   2  23   -0.69    0.79
   2   2  23    0.18    1.20
   2  -2  22   15.30    2.28
   2  -2  22   14.75    2.01
   2  -2  22   12.44    2.70
   2  -2  22   14.69    2.79
   2   2  22   11.72    1.59
  -2   2 -22   13.18    2.94
   2   2  22   11.79    1.27
  -2   2 -22   13.51    2.35
  -2   2 -22   16.54    2.72
   2   2  22   11.68    1.79
   2  -2  21    0.83    1.47
   2  -2  21    4.19    2.59
   2  -2  21    1.67    1.38
   2  -2  21    1.33    1.56
   2  -2  21    1.25    2.97
   2   2  21    4.71    0.92
  -2   2 -21    3.90    1.11
   2   2  21    3.31    1.33
  -2   2 -21    5.65    2.04
  -2   2 -21    2.42    1.95
   2  -2  20    0.98    1.40
   2  -2  20    4.58    1.54
   2  -2  20    3.83    1.50
   2  -2  20    6.75    2.01
   2  -2  20    3.12    2.29
  -2   2 -20    5.27    1.93
   2   2  20    2.47    1.29
  -2   2 -20    6.24    1.90
  -2   2 -20    5.30    1.15
   2   2  20    4.86    1.20
   2  -2  19   13.38    2.03
   2  -2  19   19.79    3.42
   2  -2  19   20.98    2.83
   2  -2  19   16.95    2.26
   2  -2  19   16.39    2.01
  -2   2 -19   21.62    3.21
   2   2  19   21.57    1.65
  -2   2 -19   22.70    2.94
  -2   2 -19   20.30    1.75
   2   2  19   18.21    1.92
   2  -2  18    1.54    2.32
   2  -2  18    5.99    1.67
   2  -2  18    8.70    1.56
   2  -2  18    5.42    1.98
   2  -2  18    9.89    1.66
  -2   2 -18    8.10    2.08
   2   2  18    8.54    1.16
  -2   2 -18    6.94    1.08
  -2   2 -18    7.00    2.21
   2   2  18    8.42    1.41
   2  -2  17    7.78    2.23
   2  -2  17    5.48    1.60
   2  -2  17    7.16    1.97
   2  -2  17    7.56    1.46
   2  -2  17    8.56    1.65
   2   2  17    6.12    1.26
   2   2  17    7.45    1.06
  -2   2 -17    8.70    2.31
  -2   2 -17    9.05    1.84
  -2   2 -17    8.62    1.25
   2  -2  16    3.52    1.19
   2  -2  16    5.97    1.82
   2  -2  16    5.53    1.52
   2  -2  16   -1.47    1.95
   2  -2  16    4.35    1.25
   2   2  16    3.87    0.81
  -2   2 -16    5.77    1.79
  -2   2 -16    4.03    1.05
   2   2  16    1.28    0.95
  -2   2 -16    2.15    1.78
   2  -2  15    4.56    1.64
   2  -2  15    2.26    1.15
   2  -2  15    1.84    2.06
   2  -2  15    3.73    1.18
   2  -2  15    5.59    1.37
   2   2  15    5.21    0.80
  -2   2 -15    4.87    1.02
  -2   2 -15    7.07    2.08
   2   2  15    4.19    0.95
  -2   2 -15    6.04    1.78
   2  -2  14    6.87    1.48
   2  -2  14    9.00    1.54
   2  -2  14    5.04    2.13
   2  -2  14    9.07    1.42
   2  -2  14    9.22    1.88
  -2   2 -14   10.33    1.23
  -2   2 -14    7.01    1.80
   2   2  14    8.00    1.00
  -2   2 -14    9.52    2.06
   2   2  14    9.48    0.92
   2  -2  13   33.20    2.21
   2  -2  13   28.78    1.85
   2  -2  13   30.60    2.42
   2  -2  13   25.97    2.12
   2  -2  13   33.48    3.39
   2   2  13   29.23    1.35
  -2   2 -13   28.30    2.58
  -2   2 -13   32.13    1.84
  -2   2 -13   27.01    2.52
   2  -2  12   26.27    2.12
   2  -2  12   31.50    2.06
   2  -2  12   26.35    2.40
   2  -2  12   29.01    3.16
   2  -2  12   25.59    1.89
   2   2  12   24.44    1.21
  -2   2 -12   28.61    1.72
  -2   2 -12   26.11    2.40
   2   2  12   26.40    1.17
  -2   2 -12   28.12    2.66
   2  -2  11    4.06    1.02
   2  -2  11    2.07    1.07
   2  -2  11   -0.72    1.51
   2  -2  11    3.45    1.00
   2  -2  11    2.77    1.33
  -2   2 -11    4.70    1.43
   2   2  11    3.74    0.47
  -2   2 -11    0.70    1.37
   2   2  11    2.79    0.38
  -2   2 -11    4.89    0.99
   2  -2  10   -0.55    1.06
   2  -2  10   -0.59    0.77
   2  -2  10   -0.83    0.90
   2  -2  10   -2.53    1.31
   2  -2  10   -0.17    0.85
  -2   2 -10    0.35    1.12
  -2   2 -10    0.80    0.76
  -2   2 -10   -1.28    1.35
   2  -2   9    0.60    0.74
   2  -2   9   -0.58    0.82
   2  -2   9    0.64    1.09
   2  -2   9   -1.53    0.74
   2  -2   9   -3.58    1.23
  -2   2  -9    0.56    1.03
  -2   2  -9    1.01    0.74
  -2   2  -9   -0.25    1.23
   2  -2   8    2.23    1.00
   2  -2   8    4.70    0.98
   2  -2   8    1.00    1.44
   2  -2   8    5.24    1.27
   2  -2   8    3.90    0.98
  -2   2  -8    5.28    1.28
  -2   2  -8    4.82    0.90
  -2   2  -8    2.53    1.42
   2  -2   7    5.72    1.01
   2  -2   7    2.70    1.42
   2  -2   7    1.45    1.32
   2  -2   7    1.58    1.01
  -2   2  -7    4.98    1.09
   2   2   7    3.77    0.68
  -2   2  -7    2.69    1.35
  -2   2  -7    3.00    1.14
   2  -2   6   67.09    2.81
   2  -2   6   73.29    2.84
   2  -2   6   68.86    3.22
   2  -2   6   66.94    3.43
   2  -2   6   65.91    2.76
   2   2   6   68.78    2.55
  -2   2  -6   69.74    3.46
  -2   2  -6   62.79    2.66
   2  -2   5    5.83    1.19
   2  -2   5    6.33    0.88
   2  -2   5    3.77    0.81
   2  -2   5    3.49    1.35
   2  -2   5    4.44    1.06
  -2   2  -5    3.86    0.89
  -2   2  -5    5.27    0.91
   2   2   5    4.45    0.76
  -2   2  -5    5.27    1.38
  -2   2  -5    3.32    1.09
   2  -2   4    4.92    0.90
  -2  -2  -4    4.83    0.49
   2  -2   4    5.97    0.85
   2  -2   4    4.91    1.21
  -2  -2  -4    5.97    0.42
   2  -2   4    6.13    1.15
   2  -2   4    7.41    0.99
  -2   2  -4    5.49    1.30
   2   2   4    7.69    0.88
  -2   2  -4    6.66    1.13
  -2   2  -4    5.51    0.92
   2  -2   3    1.64    0.74
   2  -2   3    2.05    0.72
  -2  -2  -3    0.42    0.43
   2  -2   3    1.67    0.80
   2  -2   3    1.22    1.00
   2  -2   3    3.04    0.64
  -2  -2  -3    1.49    0.41
   2   2   3    1.87    0.71
  -2   2  -3   -0.18    0.94
   2   2   3    1.06    0.27
   2   2   3    1.63    0.27
  -2   2  -3    1.11    0.69
  -2   2  -3    2.93    0.76
   2   2   3    1.08    0.39
  -2  -2  -2    2.63    0.53
   2  -2   2    2.75    0.58
   2  -2   2    0.64    0.94
   2  -2   2    2.39    0.85
  -2  -2  -2    3.28    0.72
   2  -2   2    2.67    0.65
   2  -2   2    3.25    0.82
  -2   2  -2    2.69    0.71
  -2   2  -2    1.83    1.00
  -2   2  -2    2.82    0.75
   2   2   2    2.77    0.41
   2   2   2    2.59    0.55
   2   2   2    3.29    0.77
   2   2   2    2.64    0.41
   2  -2   1    8.07    0.73
  -2  -2  -1    8.59    0.86
   2  -2   1    7.68    0.69
   2  -2   1    6.51    1.19
   2  -2   1    6.68    0.91
   2  -2   1    7.38    1.01
  -2  -2  -1    7.15    0.93
   2   2   1    8.11    0.67
   2   2   1    7.84    0.84
  -2   2  -1    7.29    0.91
   2   2   1    6.76    0.92
  -2   2  -1    8.17    0.90
  -2   2  -1    8.09    1.19
  -2  -2   0   27.71    1.08
  -2  -2   0   28.32    1.52
  -2  -2   0   25.34    1.44
   2  -2   0   26.94    1.42
   2  -2   0   27.46    1.54
   2  -2   0   25.33    1.60
   2  -2   0   27.97    1.15
   2  -2   0   28.58    1.15
  -2  -2   0   26.71    1.65
   2   2   0   26.83    1.50
   2   2   0   26.23    1.56
  -2   2   0   26.37    1.35
  -2   2   0   25.50    1.67
  -2   2   0   27.22    1.41
   2   2   0   26.40    1.28
  -2  -2   1    1.87    0.44
  -2  -2   1    1.20    0.70
   2  -2  -1    1.77    0.60
   2  -2  -1    0.08    0.70
  -2  -2   1    0.41    0.43
   2  -2  -1    0.80    0.57
  -2  -2   1    1.53    0.74
   2  -2  -1    1.29    0.28
  -2  -2   1    0.21    0.87
   2   2  -1    1.10    0.70
  -2   2   1    1.90    0.64
  -2   2   1    0.49    0.50
  -2   2   1    0.19    0.65
   2   2  -1   -0.27    0.73
   2   2  -1    1.56    0.55
   2  -2  -2   33.71    1.54
  -2  -2   2   36.59    1.80
  -2  -2   2   32.54    1.49
  -2  -2   2   33.55    1.54
  -2  -2   2   30.41    2.06
   2  -2  -2   35.80    1.55
  -2  -2   2   35.73    1.88
   2   2  -2   32.57    1.86
  -2   2   2   34.01    1.55
  -2   2   2   33.13    1.65
  -2   2   2   34.39    1.39
   2   2  -2   35.30    1.77
   2   2  -2   34.50    1.64
  -2  -2   3   10.28    0.94
  -2  -2   3   13.06    1.10
   2  -2  -3   12.90    0.97
  -2  -2   3    9.92    1.14
  -2  -2   3   10.23    1.51
  -2  -2   3   12.14    1.35
   2  -2  -3   11.63    0.86
   2   2  -3   11.01    1.09
  -2   2   3    9.84    0.90
  -2   2   3   13.62    0.75
  -2   2   3   11.49    0.96
   2  -2  -4   31.09    1.24
  -2  -2   4   30.78    1.72
  -2  -2   4   27.64    1.52
  -2  -2   4   30.49    1.61
  -2  -2   4   28.29    1.86
   2  -2  -4   26.40    1.15
   2  -2  -4   29.66    1.37
  -2  -2   4   23.46    2.02
  -2   2   4   27.78    1.29
  -2   2   4   26.44    1.34
  -2   2   4   28.12    1.06
   2   2  -4   29.69    1.59
   2   2  -4   26.71    1.52
  -2  -2   5    7.43    1.61
   2  -2  -5    7.98    0.61
  -2  -2   5    6.95    0.95
  -2  -2   5    8.48    1.31
   2  -2  -5    6.21    0.53
  -2  -2   5    9.31    1.07
  -2   2   5    6.70    0.74
   2   2  -5    6.97    1.07
   2   2  -5    6.65    0.97
   2   2  -5    8.05    1.31
  -2   2   5    6.34    0.43
  -2   2   5    6.94    0.63
  -2  -2   6    0.15    0.71
   2  -2  -6   -0.01    0.25
  -2  -2   6    0.57    0.90
  -2  -2   6   -2.19    0.99
  -2  -2   6   -1.48    0.68
  -2  -2   6   -0.69    0.75
   2   2  -6    0.17    0.68
  -2   2   6   -0.45    0.33
  -2   2   6   -0.12    0.18
  -2   2   6   -0.23    0.46
   2   2  -6    0.61    0.87
   2   2  -6   -1.54    0.75
  -2  -2   7   76.10    3.13
  -2  -2   7   85.70    3.31
  -2  -2   7   76.95    3.55
   2  -2  -7   79.65    2.47
  -2  -2   7   80.87    4.01
  -2  -2   7   78.73    3.20
  -2   2   7   79.61    2.50
   2   2  -7   84.10    3.64
  -2   2   7   79.79    2.73
  -2   2   7   79.93    2.38
   2   2  -7   79.30    3.06
  -2  -2   8   78.27    3.69
  -2  -2   8   84.47    4.18
  -2  -2   8   80.15    3.28
  -2  -2   8   82.83    3.34
   2  -2  -8   80.11    2.55
  -2  -2   8   81.52    3.30
  -2   2   8   84.28    2.80
  -2   2   8   82.46    2.48
   2   2  -8   86.63    3.25
   2   2  -8   82.83    3.77
  -2   2   8   81.65    2.55
  -2  -2   9    0.35    0.75
  -2  -2   9   -0.02    0.81
   2  -2  -9    0.51    0.34
  -2  -2   9    0.11    1.08
  -2   2   9    1.41    0.38
  -2   2   9    0.20    0.40
   2   2  -9   -1.39    0.90
  -2   2   9    0.15    0.46
   2   2  -9    0.83    0.79
  -2   2   9    0.13    0.24
  -2  -2  10    0.15    1.04
  -2  -2  10    0.24    0.89
  -2  -2  10   -2.70    1.30
   2  -2 -10    0.87    0.37
  -2  -2  10    0.58    1.32
  -2   2  10    1.20    0.33
  -2   2  10    1.18    0.52
   2   2 -10   -0.42    1.04
   2   2 -10    0.23    0.74
  -2   2  10    1.42    0.41
   2  -2 -11   11.89    0.82
  -2  -2  11   11.17    1.76
  -2  -2  11   11.89    2.36
  -2  -2  11   13.90    1.50
  -2  -2  11   12.88    1.48
   2   2 -11   15.61    1.43
  -2   2  11   12.79    0.82
  -2   2  11   13.20    0.80
   2   2 -11   13.05    1.89
  -2   2  11   11.37    0.98
  -2  -2  12   -2.31    1.55
   2  -2 -12    2.85    0.56
  -2  -2  12    2.54    1.37
  -2  -2  12    0.94    1.01
  -2  -2  12    1.45    0.96
  -2   2  12    2.63    0.52
  -2   2  12    1.51    0.48
   2   2 -12    3.14    0.97
   2   2 -12    1.17    1.24
  -2  -2  13    3.54    1.09
  -2  -2  13   -0.10    1.76
  -2  -2  13    2.83    1.46
   2  -2 -13    3.86    0.66
  -2  -2  13    4.14    1.10
   2   2 -13    4.48    0.99
  -2   2  13    3.69    0.66
  -2   2  13    3.65    0.61
   2   2 -13    2.99    1.47
  -2   2  13    3.97    0.83
  -2  -2  14   15.66    1.66
   2  -2 -14   12.83    1.08
  -2  -2  14   18.52    2.30
  -2  -2  14   15.46    1.78
  -2  -2  14   13.32    2.73
   2   2 -14   12.36    1.39
  -2   2  14   15.33    1.10
   2   2 -14   17.41    2.31
  -2   2  14   13.85    1.39
  -2   2  14   15.01    1.08
   2  -2 -15   10.78    1.08
  -2  -2  15   11.25    2.77
  -2  -2  15   12.49    2.19
  -2  -2  15   13.98    1.68
  -2  -2  15   12.97    1.76
   2   2 -15   15.26    1.54
  -2   2  15   11.48    1.14
   2   2 -15   15.27    2.26
  -2   2  15   11.47    1.40
  -2   2  15   12.02    1.06
  -2  -2  16   -3.94    1.71
  -2  -2  16    0.17    1.34
  -2  -2  16    1.75    1.17
  -2  -2  16    0.44    1.10
  -2   2  16    1.13    0.62
   2   2 -16    1.13    0.91
   2   2 -16    2.07    1.56
  -2   2  16   -0.82    0.81
  -2   2  16    0.05    0.62
  -2  -2  17    0.98    1.56
  -2  -2  17    1.88    1.23
  -2  -2  17   -1.93    1.51
  -2  -2  17    0.77    1.11
   2   2 -17    3.25    1.04
  -2   2  17    0.38    0.72
   2   2 -17    1.15    1.24
  -2   2  17   -1.06    0.85
  -2   2  17    1.24    0.70
  -2  -2  18    4.22    1.41
  -2  -2  18    3.63    1.36
  -2  -2  18   -1.60    2.10
  -2  -2  18    2.51    1.57
   2   2 -18    2.75    1.75
  -2   2  18    3.49    0.93
  -2   2  18    3.00    0.83
  -2   2  18    1.12    1.08
   2   2 -18    3.77    1.05
  -2   2  18    4.62    0.74
  -2  -2  19    2.29    1.80
  -2  -2  19    0.49    1.10
  -2  -2  19    1.74    1.36
  -2  -2  19   -1.34    2.04
  -2   2  19    1.08    1.14
   2   2 -19    2.08    1.06
   2   2 -19    2.08    1.75
  -2   2  19    1.29    0.77
  -2   2  19    1.72    0.71
  -2  -2  20    5.38    1.60
   2  -2 -20    6.87    1.66
  -2  -2  20    4.73    2.39
  -2  -2  20    5.95    1.57
  -2  -2  20    5.84    1.92
  -2   2  20    4.40    0.84
  -2   2  20    5.19    1.02
  -2   2  20    3.44    1.31
   2   2 -20    6.55    1.13
  -2   2  20    5.49    1.20
   2   2 -20    4.48    1.84
  -2  -2  21    1.01    1.43
  -2  -2  21   -0.44    1.28
   2  -2 -21    0.20    0.87
  -2  -2  21   -1.31    3.14
  -2  -2  21   -5.00    1.79
  -2   2  21    0.10    0.78
   2   2 -21    1.17    0.98
  -2   2  21    0.48    0.85
   2   2 -21    0.25    1.60
  -2   2  21    0.18    1.20
  -2   2  21    1.33    0.74
  -2  -2  22    0.51    1.38
  -2  -2  22   -0.76    1.37
   2  -2 -22    0.82    0.93
  -2  -2  22    0.39    1.67
   2   2 -22    1.44    1.00
  -2   2  22    0.95    1.19
  -2   2  22    0.65    0.93
  -2   2  22    0.11    0.91
  -2   2  22   -0.20    0.74
   2   2 -22    0.32    1.55
  -2  -2  23   -1.67    1.97
   2  -2 -23    0.09    0.95
  -2  -2  23    0.04    1.44
  -2  -2  23    1.68    1.91
  -2  -2  23   -0.95    1.17
  -2   2  23   -1.09    0.86
   2   2 -23    0.11    1.10
  -2   2  23   -0.12    0.82
  -2   2  23   -0.36    1.19
   2   2 -23    0.76    1.68
  -2   2  23    0.65    1.00
  -2  -2  24    3.22    2.66
  -2  -2  24    3.61    1.58
  -2  -2  24    2.69    1.72
  -2  -2  24    3.01    2.13
   2  -2 -24    3.06    1.22
   2   2 -24    3.32    1.18
  -2   2  24    2.03    0.96
  -2   2  24    2.61    1.47
  -2   2  24    4.09    1.24
  -2   2  24    4.91    1.37
   2   2 -24    3.71    2.06
  -2  -2  25    0.38    1.75
  -2  -2  25    1.52    1.93
  -2  -2  25   -0.46    2.19
  -2  -2  25    1.95    1.63
  -2  -2  25   -0.55    1.48
   2  -2 -25   -0.61    1.03
  -2   2  25   -0.29    0.96
  -2   2  25    0.39    1.16
   2   2 -25    1.21    1.04
  -2   2  25    0.87    1.15
  -2   2  25   -0.13    1.36
   2  -2 -26    2.53    1.31
  -2  -2  26    2.89    2.41
  -2  -2  26    2.91    2.42
  -2  -2  26    4.34    1.71
  -2  -2  26    6.42    2.07
  -2  -2  26    2.67    1.83
  -2   2  26    3.83    1.49
   2   2 -26    3.78    1.16
  -2   2  26    2.86    1.16
  -2   2  26    2.88    1.35
  -2  -2  27    5.87    2.20
   2  -2 -27    4.53    1.48
  -2  -2  27    5.18    2.66
  -2  -2  27    3.83    1.84
  -2  -2  27    5.35    2.88
   2   2 -27    2.34    2.28
  -2   2  27    2.96    1.44
  -2   2  27    3.86    1.75
  -2   2  27    1.54    1.17
   2   2 -27    4.52    1.28
  -2   2  27    5.34    1.62
  -2  -2  28    0.74    2.29
  -2  -2  28    6.24    2.93
  -2  -2  28    1.94    1.93
   2  -2 -28    1.65    1.41
  -2  -2  28    0.67    1.48
  -2  -2  28   -0.03    1.92
  -2   2  28    2.15    1.63
   2   2 -28    1.66    2.36
   2   2 -28    1.74    1.14
  -2   2  28    1.69    1.27
  -2   2  28    1.60    1.44
  -2   2  28    1.94    1.54
  -2  -2  29   -0.39    1.90
  -2  -2  29    1.65    2.54
  -2  -2  29    0.36    2.67
  -2  -2  29    4.06    1.97
  -2  -2  29    0.84    2.13
  -2   2  29   -1.19    1.20
  -2   2  29   -1.59    2.25
  -2   2  29    2.70    1.79
   2   2 -29    0.11    2.12
  -2   2  29   -0.11    1.42
  -2  -2  30    0.64    2.13
  -2  -2  30    1.81    2.16
  -2  -2  30    5.89    2.94
  -2  -2  30    3.16    1.86
  -2  -2  30    2.29    3.03
  -2   2  30    2.40    1.85
  -2   2  30    2.21    1.56
  -2   2  30    1.87    1.71
   2   2 -30    2.79    2.49
  -2   2  30    2.18    1.71
   2  -3  28    5.49    3.08
   2  -3  28    4.14    3.38
   2  -3  28    2.99    3.14
   2  -3  28    2.15    2.40
   2   3  28    2.98    1.46
   2   3  28    2.01    1.00
   2   3  28    1.94    1.41
  -2   3 -28    1.86    2.47
  -2   3 -28    2.85    1.34
   2  -3  27    1.69    2.39
   2  -3  27    0.84    2.15
   2  -3  27    3.93    2.01
   2  -3  27    1.15    2.84
   2  -3  27    1.58    2.36
   2   3  27    0.30    0.84
   2   3  27   -0.29    1.50
  -2   3 -27    1.42    2.36
  -2   3 -27    0.87    1.18
   2   3  27    0.52    1.22
   2   3  27    0.74    1.11
   2  -3  26    5.60    3.13
   2  -3  26    0.64    1.96
   2  -3  26    1.30    1.80
   2  -3  26   -1.32    1.85
   2  -3  26    1.67    2.71
  -2   3 -26    0.73    1.06
  -2   3 -26   -0.37    2.26
   2   3  26    1.76    1.18
   2   3  26    0.84    0.81
   2   3  26    1.14    1.01
   2   3  26    1.96    1.19
   2  -3  25    3.92    2.14
   2  -3  25    2.88    1.83
   2  -3  25    4.95    2.50
   2  -3  25    2.25    1.76
   2  -3  25    7.44    2.78
   2   3  25    1.29    1.08
   2   3  25    2.59    1.17
  -2   3 -25    3.68    2.25
   2   3  25    1.53    0.96
   2   3  25    2.37    0.80
  -2   3 -25    1.82    1.23
   2  -3  24    0.35    1.85
   2  -3  24   -0.38    1.46
   2  -3  24   -1.78    2.29
   2  -3  24    2.22    1.84
  -2   3 -24   -1.32    2.03
  -2   3 -24    0.26    1.07
   2   3  24   -0.33    0.79
   2   3  24   -0.62    0.57
   2   3  24   -0.52    0.91
   2  -3  23    0.63    2.13
   2  -3  23    0.20    1.62
   2  -3  23    1.58    1.56
   2  -3  23   -0.93    2.43
   2  -3  23    2.10    1.80
   2   3  23    0.84    0.90
   2   3  23    1.30    0.71
  -2   3 -23    2.12    2.07
  -2   3 -23    1.35    1.15
   2   3  23    0.55    0.56
   2  -3  22    4.16    2.57
   2  -3  22    4.06    1.88
   2  -3  22    1.46    1.37
   2  -3  22    1.16    1.67
   2  -3  22    1.91    2.06
   2   3  22    2.17    0.54
  -2   3 -22    6.70    2.15
   2   3  22    2.56    0.67
  -2   3 -22    2.30    1.16
   2   3  22    2.54    0.94
   2  -3  21    4.54    1.75
   2  -3  21    3.93    3.00
   2  -3  21    4.74    1.71
   2  -3  21    4.02    1.63
   2  -3  21    4.97    2.19
   2   3  21    4.51    0.59
  -2   3 -21    5.82    1.29
   2   3  21    3.28    0.86
  -2   3 -21    5.05    2.10
   2  -3  20   23.92    2.66
   2  -3  20   26.34    2.83
   2  -3  20   15.35    2.27
   2  -3  20   22.98    3.38
   2  -3  20   24.00    3.83
  -2   3 -20   21.46    2.03
  -2   3 -20   18.94    3.49
   2  -3  19   -0.69    1.38
   2  -3  19   -1.44    1.65
   2  -3  19    0.71    1.50
   2  -3  19    0.39    1.34
   2  -3  19   -1.82    1.69
  -2   3 -19    2.04    2.09
  -2   3 -19    2.23    1.94
  -2   3 -19    0.78    1.17
   2  -3  18    3.20    1.46
   2  -3  18    4.22    1.60
   2  -3  18    1.46    2.29
   2  -3  18    2.86    1.96
   2  -3  18    5.24    1.98
  -2   3 -18    8.03    2.18
  -2   3 -18    5.10    1.57
   2  -3  17   -0.43    1.67
   2  -3  17    0.94    1.29
   2  -3  17    2.05    1.28
   2  -3  17    0.85    1.26
   2  -3  17   -2.76    1.80
  -2   3 -17    0.75    1.88
  -2   3 -17    2.23    1.75
  -2   3 -17    0.55    1.05
   2  -3  16   -3.93    1.88
   2  -3  16    0.76    1.63
   2  -3  16   -0.49    1.19
   2  -3  16   -1.94    1.23
   2  -3  16   -0.90    1.02
  -2   3 -16    1.69    1.60
  -2   3 -16    1.81    1.05
  -2   3 -16    0.63    1.95
   2  -3  15    0.96    1.41
   2  -3  15    2.28    1.29
   2  -3  15   -0.77    1.11
   2  -3  15   -3.59    1.89
   2  -3  15   -0.13    1.09
  -2   3 -15    0.62    0.82
  -2   3 -15    2.21    1.61
  -2   3 -15   -0.15    1.50
   2  -3  14   -3.65    1.86
   2  -3  14    1.17    1.11
   2  -3  14   -0.11    1.73
   2  -3  14   -0.21    1.23
  -2   3 -14    2.24    1.53
   2   3  14    2.63    0.86
  -2   3 -14   -0.10    1.65
  -2   3 -14   -0.54    0.98
   2  -3  13   17.60    1.98
   2  -3  13   14.44    1.93
   2  -3  13   16.12    3.04
   2  -3  13   16.75    2.50
   2  -3  13   16.96    1.90
  -2   3 -13   14.82    1.69
  -2   3 -13   18.69    2.94
  -2   3 -13   15.62    2.37
   2   3  13   20.00    1.57
   2  -3  12    3.05    1.28
   2  -3  12    1.17    1.27
   2  -3  12   -1.24    1.87
   2  -3  12    1.43    1.10
   2  -3  12    0.05    1.16
  -2   3 -12    2.15    1.49
  -2   3 -12    3.45    1.73
  -2   3 -12    5.16    1.15
   2   3  12    2.84    0.91
   2  -3  11    8.44    1.44
   2  -3  11    9.23    1.39
   2  -3  11    4.75    1.37
   2  -3  11    4.64    1.62
   2  -3  11    1.55    1.86
  -2   3 -11    7.47    1.33
  -2   3 -11    9.04    1.83
   2   3  11    6.65    1.09
  -2   3 -11    7.08    2.10
   2  -3  10    4.14    1.87
   2  -3  10    9.41    1.44
   2  -3  10    6.47    1.34
   2  -3  10    6.37    1.35
   2  -3  10    8.59    1.70
  -2   3 -10   10.29    1.92
  -2   3 -10   11.36    1.43
   2   3  10   11.37    1.27
  -2   3 -10    7.06    1.97
   2  -3   9    4.16    1.90
   2  -3   9    8.29    1.31
   2  -3   9   11.28    1.87
   2  -3   9   12.98    1.59
   2  -3   9    9.36    1.44
  -2   3  -9    9.63    2.07
  -2   3  -9    8.48    1.35
  -2   3  -9    7.08    1.60
   2   3   9    9.92    1.19
   2  -3   8   15.93    1.59
   2  -3   8   15.44    1.59
   2  -3   8   15.30    2.44
   2  -3   8   16.32    1.66
   2  -3   8   15.83    2.07
  -2   3  -8   14.78    2.33
  -2   3  -8   15.14    1.98
   2   3   8   16.19    1.45
  -2   3  -8   15.73    1.62
   2  -3   7   -0.69    0.70
   2  -3   7   -1.15    0.94
   2  -3   7    0.07    0.98
   2  -3   7   -3.61    1.19
   2  -3   7   -2.38    0.73
  -2   3  -7    1.35    1.08
   2   3   7    0.66    0.19
  -2   3  -7    0.13    1.24
   2   3   7    0.24    0.71
   2   3   7    0.35    0.14
  -2   3  -7    1.20    0.95
   2  -3   6    2.87    1.19
   2  -3   6    3.80    1.10
   2  -3   6    4.62    0.99
   2  -3   6    2.98    0.92
   2  -3   6    1.79    1.49
   2   3   6    3.20    0.95
   2   3   6    2.81    0.34
  -2   3  -6    3.48    1.02
  -2   3  -6    2.49    1.35
  -2   3  -6    2.02    1.19
   2   3   6    2.64    0.36
   2  -3   5    0.81    0.68
   2  -3   5   -1.87    1.10
  -2  -3  -5    0.37    0.37
   2  -3   5    0.61    0.99
   2  -3   5    0.32    0.76
   2  -3   5    2.33    1.00
  -2  -3  -5    0.28    0.28
  -2   3  -5   -1.33    1.06
   2   3   5    0.46    0.74
  -2   3  -5    0.52    0.79
   2   3   5    0.20    0.29
  -2   3  -5    0.96    0.93
   2   3   5    0.02    0.31
   2  -3   4   23.02    1.75
   2  -3   4   26.00    2.03
   2  -3   4   22.85    1.50
   2  -3   4   21.89    1.52
  -2  -3  -4   22.21    1.12
   2  -3   4   23.91    2.38
  -2  -3  -4   20.28    1.18
   2   3   4   22.80    1.58
  -2   3  -4   24.83    1.70
  -2   3  -4   24.10    2.12
  -2   3  -4   21.56    1.64
   2   3   4   23.11    1.09
   2   3   4   22.95    1.11
  -2  -3  -3    1.20    0.77
   2  -3   3   -2.09    0.95
  -2  -3  -3    0.00    0.48
   2  -3   3    1.33    0.61
  -2  -3  -3   -1.40    0.50
   2  -3   3   -1.04    0.78
   2  -3   3    1.63    0.68
   2  -3   3    0.22    0.84
  -2   3  -3    0.40    0.79
   2   3   3   -0.37    0.82
  -2   3  -3   -0.97    0.68
   2   3   3    0.02    0.40
   2   3   3   -0.48    0.42
  -2   3  -3   -0.49    1.03
  -2  -3  -2   12.42    1.09
   2  -3   2   14.69    1.43
   2  -3   2   12.68    1.70
   2  -3   2   17.52    1.68
  -2  -3  -2   12.18    1.27
   2  -3   2   13.29    1.54
   2  -3   2   13.20    1.04
   2   3   2   13.25    0.97
  -2   3  -2   12.94    1.28
   2   3   2   13.20    1.39
  -2   3  -2   15.53    1.42
  -2   3  -2   13.14    1.79
   2   3   2   15.17    1.22
   2  -3   1   56.71    2.67
   2  -3   1   51.92    1.99
   2  -3   1   58.31    2.06
  -2  -3  -1   57.96    2.53
   2  -3   1   55.10    2.50
   2  -3   1   51.42    2.76
  -2  -3  -1   53.45    3.30
   2   3   1   58.43    2.62
  -2   3  -1   56.55    2.51
   2   3   1   49.44    2.64
  -2   3  -1   50.81    2.83
   2   3   1   54.02    2.19
  -2   3  -1   52.30    2.40
  -2  -3   0   81.53    3.36
   2  -3   0   82.29    3.53
  -2  -3   0   87.70    3.44
   2  -3   0   86.45    2.71
   2  -3   0   85.76    3.47
  -2  -3   0   87.26    3.61
   2  -3   0   91.18    3.44
  -2   3   0   89.50    3.76
   2   3   0   86.50    3.46
  -2   3   0   89.22    3.35
   2   3   0   89.69    3.47
  -2   3   0   83.78    3.20
  -2  -3   1    1.00    0.51
   2  -3  -1   -0.07    0.84
  -2  -3   1    1.09    0.83
   2  -3  -1    0.59    1.32
   2  -3  -1    0.08    0.66
  -2  -3   1   -0.35    0.70
  -2  -3   1    0.25    0.39
  -2  -3   1   -0.86    0.95
  -2   3   1   -0.13    0.77
   2   3  -1    0.92    0.59
  -2   3   1   -0.16    0.56
   2   3  -1    1.61    0.88
   2   3  -1   -0.17    0.72
  -2  -3   2   16.72    1.57
   2  -3  -2   14.90    1.30
  -2  -3   2   15.66    1.88
  -2  -3   2   15.61    1.02
  -2  -3   2   16.43    1.13
  -2  -3   2   15.34    1.51
   2  -3  -2   15.01    2.09
  -2   3   2   15.28    1.33
   2   3  -2   16.39    1.58
  -2   3   2   14.42    1.40
   2   3  -2   16.42    1.56
  -2   3   2   15.85    1.15
   2   3  -2   17.30    1.35
   2  -3  -3    9.79    1.03
  -2  -3   3   10.17    1.68
  -2  -3   3   10.00    1.32
  -2  -3   3   14.24    1.64
  -2  -3   3   10.96    1.05
   2  -3  -3   13.48    1.26
  -2  -3   3    9.89    0.96
   2   3  -3   10.02    1.33
  -2   3   3   13.79    1.05
  -2   3   3   12.65    1.30
  -2   3   3   11.44    1.18
   2   3  -3   10.75    1.21
   2   3  -3   13.69    1.55
  -2  -3   4   19.60    1.73
  -2  -3   4   23.03    1.94
   2  -3  -4   20.44    1.22
  -2  -3   4   19.14    2.26
   2  -3  -4   19.90    1.40
  -2  -3   4   19.74    1.38
   2  -3  -4   18.74    1.20
  -2  -3   4   20.17    1.77
  -2   3   4   19.24    1.16
   2   3  -4   19.16    1.71
   2   3  -4   17.55    1.76
  -2   3   4   18.37    1.30
   2   3  -4   20.09    1.52
  -2   3   4   18.35    1.42
  -2  -3   5    9.00    1.51
   2  -3  -5   10.26    0.82
  -2  -3   5   10.68    1.26
  -2  -3   5    8.97    1.15
  -2  -3   5    8.36    1.05
  -2  -3   5    6.10    1.63
   2  -3  -5    8.15    0.79
   2   3  -5   10.20    1.38
   2   3  -5    9.78    1.50
  -2   3   5    8.53    0.89
  -2   3   5    8.88    0.76
  -2   3   5    8.44    1.03
   2  -3  -6    0.57    0.37
  -2  -3   6    0.86    0.97
  -2  -3   6   -0.05    0.73
   2  -3  -6    0.57    0.36
  -2  -3   6    0.86    1.00
  -2  -3   6   -0.53    0.77
  -2  -3   6   -1.87    1.29
   2   3  -6    0.27    1.05
   2   3  -6    1.83    1.01
  -2   3   6    1.27    0.88
  -2   3   6    1.04    0.42
  -2   3   6    0.34    0.39
   2  -3  -7   26.53    0.92
  -2  -3   7   21.44    2.66
  -2  -3   7   28.19    1.90
  -2  -3   7   26.92    2.22
  -2  -3   7   24.80    1.86
   2  -3  -7   25.59    0.91
  -2  -3   7   22.70    1.99
   2   3  -7   25.40    2.17
   2   3  -7   25.36    1.91
  -2   3   7   26.92    1.11
  -2  -3   8    8.44    1.40
  -2  -3   8    9.40    1.30
  -2  -3   8    9.13    1.66
  -2  -3   8    7.75    1.26
   2   3  -8   10.40    1.43
   2   3  -8   10.41    1.73
  -2   3   8    8.78    0.62
  -2  -3   9    1.48    1.03
  -2  -3   9    2.96    1.32
  -2  -3   9    0.05    0.96
  -2  -3   9   -0.39    1.64
  -2   3   9    1.80    0.33
   2   3  -9    2.49    1.04
  -2   3   9    2.55    1.12
   2   3  -9    1.72    1.29
  -2  -3  10    0.39    1.07
  -2  -3  10    0.31    1.01
  -2  -3  10   -4.90    1.46
  -2  -3  10   -1.40    0.84
  -2  -3  10    0.16    1.19
   2   3 -10    2.05    0.99
  -2   3  10    0.19    0.28
   2   3 -10    1.00    1.26
  -2  -3  11    0.92    1.36
  -2  -3  11   -1.12    1.76
  -2  -3  11   -1.09    1.02
  -2  -3  11    1.15    1.04
  -2  -3  11   -2.49    0.95
   2   3 -11    0.30    0.99
  -2   3  11    0.99    0.33
   2   3 -11    1.93    1.38
  -2  -3  12    2.47    1.30
  -2  -3  12   -1.53    1.02
  -2  -3  12   -2.27    1.67
  -2  -3  12    1.21    1.42
  -2  -3  12    0.63    1.12
   2   3 -12    0.16    1.03
  -2   3  12    1.12    0.37
   2   3 -12    0.17    1.29
  -2  -3  13   -0.98    1.12
  -2  -3  13   -5.07    1.76
  -2  -3  13    0.12    0.93
  -2  -3  13   -0.27    1.03
  -2  -3  13    0.36    1.36
   2   3 -13    0.66    1.39
  -2   3  13    0.59    0.41
  -2   3  13    0.24    0.82
   2   3 -13    1.61    1.07
  -2  -3  14    4.14    2.09
  -2  -3  14    3.15    1.36
  -2  -3  14    5.50    1.47
  -2  -3  14   -0.28    2.07
   2   3 -14    4.82    1.30
  -2   3  14    6.48    0.68
  -2   3  14    7.25    0.98
   2   3 -14    5.33    1.78
  -2  -3  15    7.79    2.11
  -2  -3  15    4.86    1.52
  -2  -3  15    4.68    2.36
  -2  -3  15    7.01    1.52
  -2  -3  15    7.08    1.62
  -2   3  15    7.56    0.77
  -2   3  15    6.62    0.99
   2   3 -15    8.54    1.33
   2   3 -15    7.46    1.96
  -2  -3  16   -3.11    2.01
  -2  -3  16    0.19    1.36
  -2  -3  16   -1.96    1.21
  -2  -3  16    1.07    1.35
  -2  -3  16    1.94    1.35
  -2   3  16   -0.26    0.69
   2   3 -16    0.42    1.60
   2   3 -16    0.73    1.06
  -2  -3  17   27.12    2.58
  -2  -3  17   38.57    4.45
  -2  -3  17   28.82    2.77
  -2  -3  17   29.29    2.69
  -2  -3  17   31.14    3.50
   2   3 -17   32.72    2.14
   2   3 -17   29.77    3.37
  -2   3  17   32.29    1.83
  -2   3  17   29.62    1.59
  -2  -3  18   -1.98    1.97
  -2  -3  18    3.47    1.95
  -2  -3  18    0.83    1.40
  -2  -3  18    2.07    1.79
  -2  -3  18    1.53    1.50
  -2   3  18    1.72    0.41
  -2   3  18    1.82    0.68
  -2   3  18    1.15    0.45
   2   3 -18    0.68    1.38
  -2  -3  19    0.04    1.24
  -2  -3  19    0.76    1.80
  -2  -3  19    0.93    1.42
  -2  -3  19    0.88    1.50
  -2  -3  19   -1.70    2.18
   2   3 -19    3.46    2.48
  -2   3  19    0.57    0.49
  -2   3  19    1.53    0.70
  -2   3  19    0.26    0.44
  -2  -3  20    6.88    1.72
  -2  -3  20    4.96    1.80
  -2  -3  20    4.01    2.36
  -2  -3  20    5.82    1.64
  -2  -3  20    6.24    2.30
  -2   3  20    6.60    0.85
   2   3 -20    7.53    1.44
  -2   3  20    5.29    0.71
  -2   3  20    4.82    0.96
  -2  -3  21    0.26    1.55
  -2  -3  21    1.90    1.97
  -2  -3  21   -0.93    1.34
  -2  -3  21    1.30    1.57
  -2  -3  21   -1.53    2.36
  -2   3  21   -0.60    0.71
   2   3 -21    0.30    1.11
  -2   3  21   -0.59    0.50
   2   3 -21    1.39    1.82
  -2   3  21   -0.91    0.61
  -2  -3  22   -1.58    2.07
  -2  -3  22   -1.19    1.61
  -2  -3  22    2.67    2.15
  -2  -3  22    1.68    1.68
  -2  -3  22    0.12    1.59
  -2   3  22   -0.31    0.73
  -2   3  22    0.07    0.84
   2   3 -22   -0.82    0.99
  -2   3  22    0.43    0.74
   2   3 -22    1.34    1.87
  -2   3  22   -0.11    0.57
  -2  -3  23   -0.67    1.50
  -2  -3  23    0.01    2.51
  -2  -3  23    0.01    2.14
  -2  -3  23   -0.15    1.68
  -2  -3  23    0.33    1.65
  -2   3  23    0.77    0.85
   2   3 -23   -0.26    1.06
   2   3 -23    0.34    2.02
  -2   3  23   -0.17    0.61
  -2   3  23    1.09    1.29
  -2   3  23    1.24    0.96
  -2  -3  24    3.42    2.50
  -2  -3  24    0.50    1.82
  -2  -3  24    1.88    1.74
  -2  -3  24    3.38    1.73
   2   3 -24    2.73    1.29
  -2   3  24    0.72    0.86
   2   3 -24    2.90    2.17
  -2   3  24    2.59    0.86
  -2   3  24    2.84    0.97
  -2  -3  25    2.29    2.48
  -2  -3  25    1.01    2.55
  -2  -3  25   -1.16    1.80
  -2  -3  25   -1.90    1.81
  -2  -3  25   -0.08    1.36
  -2   3  25    0.13    0.78
   2   3 -25    0.08    1.15
  -2   3  25    1.46    0.96
  -2   3  25    1.39    1.17
  -2   3  25   -0.21    1.01
   2   3 -25    1.61    2.29
  -2  -3  26    2.75    2.07
  -2  -3  26    5.96    2.76
  -2  -3  26    4.95    2.08
  -2  -3  26    5.53    2.42
  -2  -3  26    8.58    3.28
   2   3 -26    5.02    2.68
   2   3 -26    5.26    1.39
  -2   3  26    4.21    1.41
  -2   3  26    4.03    1.07
  -2   3  26    5.69    1.23
  -2   3  26    6.26    1.35
  -2  -3  27    3.99    3.00
  -2  -3  27    0.50    2.27
  -2  -3  27    4.85    2.08
  -2  -3  27    8.49    3.17
  -2  -3  27    3.18    2.16
  -2   3  27    2.21    1.16
   2   3 -27    2.49    2.34
  -2   3  27    2.09    1.07
  -2   3  27    3.94    1.51
   2   3 -27    1.63    1.31
  -2  -3  28    7.64    4.89
  -2  -3  28    8.46    3.50
  -2  -3  28    7.49    3.39
  -2   3  28    4.61    1.70
   2   3 -28    2.49    1.40
  -2   3  28    5.09    1.27
  -2   3  28    4.22    1.32
   2   3 -28    6.68    2.92
   2  -4  24    0.19    2.10
   2  -4  24    4.23    2.88
   2  -4  24    0.25    2.34
   2  -4  24    3.17    1.79
   2   4  24    0.42    0.93
   2   4  24    0.95    1.29
  -2   4 -24    0.72    1.37
  -2   4 -24    1.66    2.41
   2  -4  23   -2.46    2.52
   2  -4  23   -0.59    2.01
   2  -4  23   -0.36    2.32
   2  -4  23    1.81    1.69
   2  -4  23    3.29    2.49
  -2   4 -23   -0.19    1.90
   2   4  23   -1.10    1.15
  -2   4 -23    0.23    1.22
   2   4  23   -0.05    0.80
   2  -4  22    3.72    2.49
   2  -4  22   -1.61    2.06
   2  -4  22    0.59    1.52
   2  -4  22    0.78    1.59
   2  -4  22    0.30    2.29
   2   4  22   -0.27    0.67
  -2   4 -22   -1.28    1.10
   2   4  22   -0.73    1.14
  -2   4 -22   -0.62    1.92
   2  -4  21    3.06    2.59
   2  -4  21    3.04    2.16
   2  -4  21    6.27    1.93
   2  -4  21    5.66    2.87
   2  -4  21    2.23    1.92
   2   4  21    3.38    1.32
   2   4  21    3.65    0.81
  -2   4 -21    2.81    1.34
  -2   4 -21    4.91    2.44
   2  -4  20   -1.10    1.76
   2  -4  20   -0.61    2.02
   2  -4  20    2.19    1.88
   2  -4  20    3.05    2.62
   2  -4  20    3.19    1.73
  -2   4 -20   -0.77    1.89
  -2   4 -20    0.00    0.91
   2   4  20    2.14    1.19
   2   4  20    0.69    0.61
   2  -4  19   -0.03    1.67
   2  -4  19    2.85    2.21
   2  -4  19   -1.07    1.28
   2  -4  19    1.02    1.71
   2   4  19    0.31    0.50
   2   4  19    2.06    1.10
  -2   4 -19    0.67    1.86
  -2   4 -19   -1.22    1.08
   2  -4  18    0.91    1.51
   2  -4  18    0.66    1.98
   2  -4  18    0.17    1.60
   2  -4  18    0.08    2.24
   2  -4  18    2.43    1.67
  -2   4 -18   -0.34    1.19
  -2   4 -18   -0.88    1.58
   2   4  18   -0.87    0.94
   2  -4  17    1.78    2.22
   2  -4  17    1.21    1.36
   2  -4  17    0.07    1.54
   2  -4  17   -0.96    2.53
   2  -4  17    0.80    2.07
   2   4  17   -0.35    0.34
   2   4  17   -0.77    0.93
  -2   4 -17   -0.02    1.17
  -2   4 -17   -1.12    1.40
   2  -4  16    3.68    1.85
   2  -4  16    1.25    1.42
   2  -4  16    3.26    2.41
   2  -4  16    2.01    1.99
   2  -4  16    4.43    1.71
  -2   4 -16    4.93    1.43
  -2   4 -16    2.64    1.72
  -2   4 -16    2.73    2.33
   2   4  16    3.09    0.39
   2   4  16    2.59    1.15
   2  -4  15    6.09    1.73
   2  -4  15    3.00    1.87
   2  -4  15    2.99    2.24
   2  -4  15    5.06    1.67
   2  -4  15    5.34    1.70
   2   4  15    5.25    0.39
  -2   4 -15    3.18    2.32
  -2   4 -15    6.21    1.91
  -2   4 -15    4.01    1.35
   2   4  15    6.03    1.29
   2  -4  14    0.18    1.94
   2  -4  14    2.43    1.40
   2  -4  14   -0.54    1.53
   2  -4  14    0.51    1.62
   2  -4  14   -0.32    1.43
  -2   4 -14    1.14    1.52
  -2   4 -14    2.46    2.01
   2   4  14    0.84    0.96
  -2   4 -14    1.69    1.16
   2  -4  13    6.76    1.74
   2  -4  13    8.66    1.67
   2  -4  13    5.49    2.38
   2  -4  13   10.36    2.29
   2  -4  13    9.70    1.77
  -2   4 -13    6.15    2.29
   2   4  13    8.33    1.34
  -2   4 -13    8.57    2.54
   2  -4  12    0.75    1.52
   2  -4  12    0.79    1.20
   2  -4  12   -0.28    1.85
   2  -4  12    2.13    1.48
   2  -4  12   -0.99    1.09
   2   4  12    0.41    0.15
   2   4  12    0.79    1.04
  -2   4 -12    1.20    1.80
  -2   4 -12    3.07    1.96
   2   4  12    0.13    0.17
  -2   4 -12    1.12    1.64
   2  -4  11    1.97    1.96
   2  -4  11    2.68    1.20
   2  -4  11    0.90    1.22
   2  -4  11    1.76    1.37
   2  -4  11    4.07    1.78
  -2   4 -11    2.92    1.74
   2   4  11    2.29    0.28
   2   4  11    2.11    0.99
  -2   4 -11    4.04    1.35
  -2   4 -11    2.55    1.92
   2   4  11    2.85    0.33
   2  -4  10   17.62    1.95
   2  -4  10   12.21    1.94
   2  -4  10   19.58    2.03
   2  -4  10   23.45    2.82
   2  -4  10   17.82    2.95
  -2   4 -10   22.92    2.68
   2   4  10   16.43    0.78
   2   4  10   20.71    1.87
  -2   4 -10   22.55    3.21
  -2   4 -10   23.49    2.14
   2   4  10   17.23    0.82
   2  -4   9   16.38    2.09
   2  -4   9   15.58    2.39
   2  -4   9   14.39    2.70
   2  -4   9   13.58    1.74
   2  -4   9   11.48    1.68
  -2   4  -9   15.86    1.85
   2   4   9   14.67    0.82
   2   4   9   12.46    1.53
   2   4   9   12.96    0.76
  -2   4  -9   15.06    2.71
   2  -4   8    1.42    1.03
   2  -4   8    1.65    1.12
   2  -4   8   -1.88    1.69
   2  -4   8   -0.72    1.16
   2  -4   8   -0.63    1.26
  -2   4  -8    1.27    1.62
   2   4   8    1.07    1.08
  -2   4  -8    0.92    1.15
   2   4   8    0.77    0.44
   2   4   8    0.61    0.40
   2  -4   7   61.45    4.05
   2  -4   7   68.79    3.11
   2  -4   7   66.81    3.79
   2  -4   7   62.29    3.40
   2  -4   7   66.87    3.09
   2   4   7   60.65    2.28
  -2   4  -7   56.86    3.07
   2   4   7   64.63    3.05
  -2   4  -7   63.02    4.07
   2   4   7   61.74    2.31
   2  -4   6    1.09    0.90
   2  -4   6    3.15    1.26
   2  -4   6    0.12    1.50
   2  -4   6   -0.59    1.52
   2  -4   6    2.89    1.00
   2   4   6    0.34    0.47
  -2   4  -6    3.52    1.25
  -2   4  -6    1.25    1.53
   2   4   6    3.19    1.17
  -2  -4  -5   14.28    0.92
  -2  -4  -5   15.92    1.05
   2  -4   5   15.05    1.88
   2  -4   5   17.45    2.25
   2  -4   5   12.65    2.30
   2  -4   5   16.23    1.47
   2  -4   5   15.72    1.47
  -2   4  -5   11.22    1.59
  -2   4  -5   19.14    2.63
   2   4   5   13.81    1.08
   2   4   5   14.83    1.67
   2  -4   4    3.91    0.84
   2  -4   4    5.57    1.53
   2  -4   4    5.72    1.35
   2  -4   4    2.68    1.68
  -2  -4  -4    5.23    0.80
  -2  -4  -4    6.42    0.95
   2  -4   4    7.37    1.03
   2   4   4    5.11    0.78
  -2   4  -4    5.10    1.68
  -2   4  -4    4.62    1.27
   2   4   4    4.05    1.27
   2  -4   3    5.22    1.44
   2  -4   3    4.16    0.74
   2  -4   3    6.99    1.50
   2  -4   3    5.35    0.86
  -2  -4  -3    2.45    0.94
   2  -4   3    1.02    1.43
  -2  -4  -3    4.67    0.86
  -2   4  -3    4.92    1.61
  -2   4  -3    4.02    1.21
   2   4   3    4.73    1.32
   2  -4   2    0.75    0.61
   2  -4   2    0.00    1.17
  -2  -4  -2    0.71    0.73
  -2  -4  -2    2.09    1.09
   2  -4   2   -0.21    1.25
   2  -4   2    0.82    1.06
  -2   4  -2    0.43    1.19
   2   4   2   -1.64    0.96
  -2   4  -2    0.50    1.01
   2  -4   1    0.86    1.26
  -2  -4  -1    1.96    0.90
   2  -4   1    2.31    0.33
   2  -4   1    1.59    0.27
   2  -4   1    2.43    1.12
  -2  -4  -1    1.84    1.06
   2  -4   1    2.82    1.21
  -2   4  -1    2.71    1.29
   2   4   1    1.29    1.07
  -2   4  -1    0.44    0.85
  -2   4  -1    2.49    1.15
   2  -4   0   -0.36    1.12
   2  -4   0    1.89    1.05
  -2  -4   0    2.66    1.19
   2  -4   0    2.52    1.05
  -2  -4   0    2.37    0.97
  -2  -4   0   -0.81    1.13
  -2   4   0    2.05    0.93
  -2   4   0    2.36    1.08
  -2   4   0    0.76    1.04
   2   4   0    0.89    1.04
  -2  -4   1   -2.06    1.09
  -2  -4   1    0.06    0.90
   2  -4  -1   -1.15    0.74
   2  -4  -1   -0.35    0.91
  -2  -4   1   -0.06    1.06
   2  -4  -1   -0.33    1.02
  -2   4   1   -0.24    1.02
   2   4  -1    0.20    1.07
   2   4  -1    0.85    0.98
  -2   4   1   -0.15    0.76
  -2   4   1    0.10    0.92
   2  -4  -2   17.08    1.56
  -2  -4   2   17.82    1.91
  -2  -4   2   21.06    1.95
  -2  -4   2   21.56    1.04
   2  -4  -2   23.32    1.81
  -2  -4   2   16.76    2.21
  -2   4   2   18.88    1.76
   2   4  -2   20.73    2.05
   2   4  -2   21.36    1.99
  -2   4   2   20.12    1.60
  -2  -4   3    1.24    0.53
   2  -4  -3    1.96    0.96
  -2  -4   3    1.90    0.69
  -2  -4   3    1.10    1.16
   2  -4  -3    1.99    0.83
   2  -4  -3    1.64    1.04
  -2  -4   3    0.62    1.03
  -2   4   3    4.21    1.13
   2   4  -3    0.95    1.10
   2   4  -3    1.70    1.21
  -2   4   3    1.46    0.77
  -2  -4   4    4.74    1.79
  -2  -4   4    4.50    0.83
  -2  -4   4    5.62    1.38
  -2  -4   4    5.96    0.96
  -2  -4   4    5.20    1.40
   2  -4  -4    6.39    0.98
   2  -4  -4    9.50    1.40
   2  -4  -4    7.47    1.07
  -2   4   4    7.73    1.24
   2   4  -4    7.41    1.54
  -2   4   4    5.78    0.93
   2   4  -4    7.61    1.55
  -2  -4   5    2.59    1.81
  -2  -4   5    5.45    1.51
   2  -4  -5    4.73    0.79
  -2  -4   5    4.89    0.96
   2  -4  -5    6.76    0.90
  -2  -4   5    4.55    1.01
  -2  -4   5    4.85    1.46
  -2   4   5    5.24    0.86
   2   4  -5    5.09    1.50
   2   4  -5    3.94    1.36
  -2   4   5    6.21    1.20
  -2  -4   6    1.13    0.82
   2  -4  -6    1.24    0.49
  -2  -4   6    1.43    1.27
   2  -4  -6    1.78    0.53
  -2  -4   6   -2.77    1.56
  -2  -4   6   -0.32    1.24
  -2  -4   6    0.86    0.94
   2   4  -6    2.09    1.32
   2   4  -6   -0.05    1.11
  -2   4   6    1.40    0.65
  -2   4   6    1.64    0.91
  -2  -4   7   -0.22    1.44
  -2  -4   7   -0.63    0.89
  -2  -4   7    0.22    1.21
   2  -4  -7    0.21    0.17
  -2  -4   7    0.11    0.87
   2   4  -7    0.10    1.08
  -2   4   7   -0.06    0.88
   2   4  -7    0.36    1.19
  -2  -4   8   17.69    2.85
  -2  -4   8   18.31    1.82
  -2  -4   8   20.36    1.87
  -2  -4   8   19.87    2.09
  -2  -4   8   21.14    2.52
   2   4  -8   18.78    2.11
  -2   4   8   19.67    1.70
  -2   4   8   19.36    1.23
   2   4  -8   22.68    2.73
  -2  -4   9    0.32    1.03
  -2  -4   9    2.77    1.35
  -2  -4   9   -1.29    1.78
  -2  -4   9    1.51    1.40
   2   4  -9    1.86    1.37
  -2   4   9    0.61    0.91
  -2   4   9    1.53    0.58
   2   4  -9    4.13    1.38
  -2  -4  10    0.30    1.08
  -2  -4  10    0.04    0.99
  -2  -4  10   -2.67    1.62
  -2  -4  10   -0.85    1.28
  -2  -4  10    1.84    1.35
   2   4 -10    2.00    1.52
   2   4 -10   -0.35    1.12
  -2   4  10    0.15    0.48
  -2   4  10   -0.41    0.84
  -2  -4  11    1.51    1.16
  -2  -4  11    2.44    1.60
  -2  -4  11    1.88    1.25
  -2  -4  11    0.56    2.04
  -2  -4  11    0.95    1.33
  -2   4  11    2.91    1.01
   2   4 -11    1.89    1.26
  -2   4  11    2.54    0.56
   2   4 -11    3.59    1.69
  -2  -4  12    0.51    1.20
  -2  -4  12    2.41    1.66
  -2  -4  12   -1.19    1.75
  -2  -4  12    0.41    1.08
  -2  -4  12    0.64    1.15
   2   4 -12    1.08    1.06
  -2   4  12    0.74    0.44
   2   4 -12    1.65    1.60
  -2   4  12    0.53    0.91
  -2  -4  13   -1.14    1.90
  -2  -4  13    2.87    1.51
  -2  -4  13    2.20    1.68
  -2  -4  13   -0.99    1.15
  -2  -4  13   -1.88    1.09
  -2   4  13   -0.46    0.39
  -2   4  13    0.24    0.89
   2   4 -13   -0.14    1.86
  -2  -4  14   -1.28    1.95
  -2  -4  14   -0.80    1.36
  -2  -4  14    1.12    1.36
  -2  -4  14    1.64    1.67
  -2   4  14    0.94    0.43
  -2   4  14    0.06    0.89
   2   4 -14    2.23    1.77
   2   4 -14    1.66    1.30
  -2  -4  15    1.09    1.42
  -2  -4  15    1.53    1.67
  -2  -4  15   -0.95    2.02
  -2  -4  15    0.47    2.12
  -2  -4  15    1.07    1.37
   2   4 -15   -0.44    1.56
  -2   4  15   -0.61    0.85
  -2   4  15   -0.02    0.41
   2   4 -15   -0.16    1.06
  -2  -4  16    0.78    1.73
  -2  -4  16    2.12    1.59
  -2  -4  16    1.54    1.44
  -2  -4  16    0.88    2.23
  -2  -4  16    0.40    1.50
   2   4 -16   -1.01    1.15
   2   4 -16    0.46    1.70
  -2   4  16    0.50    0.55
  -2   4  16    1.87    0.96
  -2  -4  17    7.71    1.79
  -2  -4  17    4.90    1.84
  -2  -4  17    5.80    2.19
  -2  -4  17   12.56    3.15
  -2  -4  17    6.97    2.78
   2   4 -17    6.87    1.56
  -2   4  17    6.03    0.76
   2   4 -17   10.04    2.39
  -2   4  17    7.09    1.20
  -2  -4  18    3.54    1.76
  -2  -4  18    2.99    1.59
  -2  -4  18    4.74    2.60
  -2  -4  18    0.53    1.83
  -2  -4  18    1.73    1.69
  -2   4  18    1.27    0.61
   2   4 -18    4.05    2.10
  -2   4  18    1.55    1.00
   2   4 -18    2.97    1.22
  -2  -4  19    0.56    1.44
  -2  -4  19   -1.11    1.92
  -2  -4  19   -0.92    2.76
  -2  -4  19   -0.85    1.51
  -2  -4  19   -1.86    1.57
   2   4 -19    0.29    1.83
   2   4 -19    0.51    1.26
  -2   4  19    0.81    1.01
  -2   4  19    0.95    0.65
  -2  -4  20    2.51    1.99
  -2  -4  20   -0.25    1.70
  -2  -4  20    6.05    3.22
  -2  -4  20    2.67    2.39
  -2  -4  20    2.46    1.63
  -2   4  20    2.82    0.79
  -2   4  20    3.56    1.16
   2   4 -20    6.24    2.40
   2   4 -20    4.69    1.52
  -2  -4  21    1.38    1.98
  -2  -4  21    3.31    2.56
  -2  -4  21    1.21    1.51
  -2  -4  21    2.07    2.06
  -2  -4  21    4.81    2.52
   2   4 -21   -0.22    1.23
  -2   4  21    2.41    1.11
  -2   4  21    0.91    0.80
   2   4 -21   -0.01    1.88
  -2  -4  22    2.40    1.59
  -2  -4  22    4.82    2.24
  -2  -4  22    3.77    2.37
  -2  -4  22    6.61    3.21
  -2  -4  22    3.94    2.76
  -2   4  22    0.02    1.00
  -2   4  22    2.46    0.95
   2   4 -22    1.57    1.27
   2   4 -22    3.77    2.36
  -2  -4  23    2.66    1.68
  -2  -4  23    4.52    2.75
  -2  -4  23    5.16    2.32
  -2  -4  23    6.90    2.96
  -2  -4  23    1.21    2.31
   2   4 -23    0.61    1.35
   2   4 -23    3.01    2.24
  -2   4  23    2.40    1.00
  -2   4  23    1.71    1.17
  -2  -4  24    4.99    3.05
  -2  -4  24    2.13    2.28
  -2  -4  24   -0.28    5.50
  -2  -4  24   -2.26    2.27
  -2  -4  24    2.44    1.68
  -2   4  24    2.12    1.74
  -2   4  24    1.53    1.21
   2   4 -24    4.64    2.58
  -2   4  24   -0.42    0.88
   2   4 -24    4.55    1.68
   2  -5  18    0.46    2.48
   2  -5  18    1.19    2.07
   2  -5  18    2.26    1.64
   2  -5  18    2.25    2.15
   2   5  18    0.92    1.32
  -2   5 -18    1.27    1.40
   2  -5  17    3.86    2.54
   2  -5  17   -0.64    1.83
   2  -5  17    2.21    1.61
   2  -5  17    1.73    2.17
   2  -5  17    2.87    3.85
  -2   5 -17   -0.48    1.34
   2   5  17   -0.24    1.28
   2  -5  16    1.36    1.92
   2  -5  16    3.66    2.05
   2  -5  16    4.10    2.63
   2  -5  16    3.91    1.67
   2  -5  16    8.41    2.93
  -2   5 -16    1.83    1.52
   2   5  16    3.31    1.40
   2  -5  15   -2.15    1.51
   2  -5  15    1.05    2.11
   2  -5  15    1.39    1.51
   2  -5  15   -0.83    2.08
   2  -5  15    1.99    2.00
   2   5  15    1.76    1.36
  -2   5 -15   -0.60    1.30
   2  -5  14    2.38    2.28
   2  -5  14   -1.40    1.56
   2  -5  14    2.07    1.45
   2  -5  14    0.82    1.55
   2  -5  14    2.83    2.24
   2   5  14   -0.06    1.29
  -2   5 -14    1.63    1.50
   2  -5  13    2.74    1.47
   2  -5  13    0.76    1.48
   2  -5  13    2.13    1.83
   2  -5  13    2.63    2.16
   2  -5  13    2.74    2.21
  -2   5 -13    0.03    1.30
   2   5  13    2.07    1.44
   2  -5  12   -0.40    1.92
   2  -5  12   -0.72    1.25
   2  -5  12    1.02    1.76
   2  -5  12    0.13    1.86
   2  -5  12   -0.34    1.27
   2   5  12   -1.88    1.23
  -2   5 -12    1.43    1.24
   2  -5  11   -0.98    1.55
   2  -5  11    2.79    2.09
   2  -5  11    0.39    1.17
   2  -5  11   -1.53    1.85
   2  -5  11    0.84    1.77
  -2   5 -11   -0.26    1.18
   2   5  11    0.06    1.32
   2  -5  10    0.22    1.80
   2  -5  10    1.42    1.97
   2  -5  10    0.74    1.19
   2  -5  10   -0.87    1.11
   2  -5  10    0.62    1.68
  -2   5 -10   -1.58    1.22
   2   5  10   -0.89    1.24
   2  -5   9    0.56    1.05
   2  -5   9    0.35    1.69
   2  -5   9    0.49    1.69
   2  -5   9    0.42    1.11
   2  -5   9    1.14    1.62
   2   5   9    0.21    1.26
  -2   5  -9   -0.87    1.27
   2  -5   8   -0.08    1.02
   2  -5   8   -0.93    1.54
   2  -5   8    1.48    1.68
   2  -5   8    0.64    1.39
   2  -5   8    1.09    1.03
  -2   5  -8    0.88    1.33
   2   5   8   -0.17    1.24
   2  -5   7    0.55    1.56
   2  -5   7    0.24    0.97
   2  -5   7    0.78    0.89
   2  -5   7    1.90    1.71
   2  -5   7   -0.92    1.38
  -2   5  -7   -0.36    1.31
   2   5   7    1.84    1.26
   2  -5   6    0.82    1.41
   2  -5   6   -0.44    0.71
   2  -5   6    0.13    1.41
   2  -5   6   -0.02    0.84
  -2   5  -6    0.91    1.29
   2   5   6   -0.45    1.19
   2  -5   5    1.02    0.75
   2  -5   5    1.69    1.47
   2  -5   5    1.94    1.60
   2  -5   5    1.95    1.47
  -2  -5  -5   -0.27    0.57
  -2  -5  -5    0.55    0.45
   2  -5   5    0.39    0.64
   2   5   5    0.22    1.19
   2  -5   4    0.10    1.28
   2  -5   4   -0.64    0.72
   2  -5   4    2.57    1.65
   2  -5   4    1.58    1.52
  -2  -5  -4   -0.01    0.85
  -2  -5  -4    0.27    0.64
   2   5   4    2.85    1.45
   2  -5   3    3.78    1.56
  -2  -5  -3    2.61    1.04
   2  -5   3    2.60    1.39
  -2  -5  -3    2.64    0.90
   2  -5   3    2.34    1.41
   2   5   3    5.00    1.61
  -2   5  -3    0.70    1.27
   2  -5   2    1.91    1.37
  -2  -5  -2    0.58    0.88
   2  -5   2    1.73    1.31
  -2  -5  -2    1.97    1.01
   2  -5   2    0.16    1.19
  -2   5  -2    0.59    1.15
   2   5   2    0.39    1.22
   2  -5   1    6.92    1.59
  -2  -5  -1    7.88    1.46
   2  -5   1    7.79    1.59
   2  -5   1    8.41    1.72
  -2  -5  -1    4.90    1.57
   2   5   1    7.91    1.63
  -2   5  -1    5.20    1.52
   2  -5   0    4.30    1.41
   2  -5   0    4.12    1.38
  -2  -5   0    2.63    1.45
  -2  -5   0    3.74    1.25
   2  -5   0    6.52    1.58
  -2  -5   0    4.93    1.36
   2   5   0    4.50    1.52
  -2   5   0    3.07    1.46
   2  -5  -1    2.90    1.36
  -2  -5   1    2.43    1.27
  -2  -5   1    1.49    1.19
   2  -5  -1   -0.82    1.17
  -2  -5   1    0.80    1.27
   2   5  -1    0.58    1.32
  -2   5   1    3.18    1.41
  -2  -5   2    7.11    1.75
   2  -5  -2    6.90    1.34
   2  -5  -2    5.18    1.40
  -2  -5   2    5.51    1.60
  -2  -5   2    9.72    1.76
   2   5  -2    4.03    2.53
  -2   5   2    8.92    1.61
  -2  -5   3    7.71    1.85
  -2  -5   3    4.92    1.60
   2  -5  -3    9.41    1.87
   2  -5  -3    9.90    1.42
   2  -5  -3    6.75    1.18
  -2  -5   3    9.91    1.82
  -2   5   3   10.13    1.68
  -2  -5   4    1.56    1.50
   2  -5  -4    1.01    0.93
  -2  -5   4    1.85    0.42
  -2  -5   4    1.34    1.37
   2  -5  -4    2.78    0.89
  -2  -5   4    2.58    1.47
   2   5  -4    3.74    1.82
  -2   5   4    3.36    1.04
  -2   5   4    2.81    1.29
  -2  -5   5    0.92    1.30
  -2  -5   5    0.34    0.69
   2  -5  -5   -0.47    0.68
  -2  -5   5    0.12    1.43
  -2  -5   5    1.12    1.44
  -2  -5   5   -0.08    0.59
   2  -5  -5    0.21    0.63
  -2   5   5    0.87    0.80
   2   5  -5   -0.62    1.32
  -2   5   5    1.16    1.20
  -2  -5   6    0.48    1.45
   2  -5  -6    1.27    0.47
  -2  -5   6    4.79    1.80
  -2  -5   6    1.35    1.56
   2  -5  -6    1.00    0.48
  -2  -5   6    0.93    0.84
  -2  -5   6    0.35    0.69
  -2   5   6    2.22    0.84
   2   5  -6    2.26    1.37
  -2   5   6    3.09    1.22
  -2  -5   7   -0.17    1.54
  -2  -5   7    4.32    1.80
  -2  -5   7    0.97    1.54
  -2  -5   7    1.02    0.92
  -2  -5   7    1.53    0.90
   2   5  -7    2.05    1.57
   2   5  -7   -0.79    1.22
  -2   5   7    1.85    0.82
  -2   5   7    3.24    1.23
  -2  -5   8   -0.08    0.98
  -2  -5   8    0.72    0.95
  -2  -5   8   -0.97    1.41
  -2  -5   8    1.25    1.72
  -2   5   8    2.29    1.20
   2   5  -8    1.74    1.45
   2   5  -8    1.69    1.46
  -2   5   8    1.22    0.75
  -2  -5   9    7.25    1.97
  -2  -5   9   14.28    2.73
  -2  -5   9    9.48    2.29
  -2  -5   9   11.63    1.62
  -2  -5   9    9.48    1.55
   2   5  -9   11.12    2.28
   2   5  -9   10.63    1.92
  -2   5   9   10.22    1.12
  -2   5   9   13.81    1.75
  -2  -5  10   -1.52    1.87
  -2  -5  10    0.60    1.14
  -2  -5  10    3.41    1.95
  -2  -5  10    0.80    1.98
  -2   5  10   -0.49    0.62
  -2   5  10    1.27    1.19
   2   5 -10    0.55    1.33
   2   5 -10   -1.55    1.44
  -2  -5  11    4.62    1.43
  -2  -5  11    5.86    2.27
  -2  -5  11    4.96    2.08
  -2  -5  11    7.72    1.86
  -2  -5  11    4.56    1.93
  -2   5  11    5.05    1.39
   2   5 -11    5.16    1.63
   2   5 -11    7.64    2.20
  -2   5  11    5.44    0.83
  -2  -5  12    0.11    1.40
  -2  -5  12    0.04    1.72
  -2  -5  12    0.64    1.90
  -2  -5  12   -0.66    1.30
  -2  -5  12    0.65    1.95
   2   5 -12   -0.66    1.74
  -2   5  12    0.30    0.54
  -2   5  12   -0.83    1.11
   2   5 -12   -2.40    1.19
  -2  -5  13    0.99    1.77
  -2  -5  13    3.00    2.07
  -2  -5  13    2.53    1.52
  -2  -5  13    4.50    2.37
  -2  -5  13    2.14    1.41
   2   5 -13    4.89    1.74
  -2   5  13    3.66    0.69
   2   5 -13    2.75    2.04
  -2   5  13    4.66    1.37
  -2  -5  14    4.59    2.36
  -2  -5  14    1.54    1.69
  -2  -5  14    0.06    1.32
  -2  -5  14    0.83    2.05
  -2  -5  14    3.09    1.91
  -2   5  14    0.79    0.54
   2   5 -14    2.27    1.60
   2   5 -14    1.15    1.95
  -2   5  14    1.01    1.22
  -2  -5  15    1.99    1.51
  -2  -5  15    5.44    2.40
  -2  -5  15    5.26    2.55
  -2  -5  15    4.23    1.92
  -2  -5  15    3.90    2.12
   2   5 -15    2.22    1.58
  -2   5  15    2.54    0.61
  -2   5  15    1.44    1.22
   2   5 -15    1.46    1.91
  -2  -5  16    0.92    1.82
  -2  -5  16    2.61    1.50
  -2  -5  16   -1.21    3.06
  -2  -5  16    1.46    2.33
  -2  -5  16    3.98    2.43
   2   5 -16    0.51    1.48
  -2   5  16   -1.10    1.14
   2   5 -16   -0.01    1.95
  -2   5  16   -0.36    0.52
  -2  -5  17   -2.80    1.65
  -2  -5  17    1.10    2.38
  -2  -5  17   -1.09    2.59
  -2  -5  17    1.64    1.50
  -2  -5  17    4.18    2.50
  -2   5  17   -1.22    0.53
   2   5 -17    0.12    1.32
  -2   5  17    0.21    1.24
   2   5 -17    0.17    2.00
  -2  -5  18    2.79    1.66
  -2  -5  18    0.76    2.51
  -2  -5  18   -0.27    1.93
  -2  -5  18    0.20    1.69
  -2   5  18   -1.45    0.56
  -2   5  18   -0.42    1.26
   2   5 -18   -0.13    1.31
   2   5 -18    1.42    2.09
   2  -6   7    1.13    2.21
   2  -6   7    0.45    0.62
   2  -6   7    2.75    2.15
   2  -6   7    6.59    2.26
   2  -6   7    1.47    0.56
  -2   6  -7    1.26    1.76
   2   6   7    4.68    1.87
   2  -6   6    2.88    2.09
   2  -6   6    1.10    1.97
  -2   6  -6    0.47    1.75
   2   6   6    4.04    1.85
   2  -6   5    8.07    2.12
   2  -6   5    5.60    2.26
   2  -6   5    3.17    2.10
   2   6   5    7.63    2.01
  -2   6  -5    7.32    1.95
   2  -6   4   15.29    2.67
   2  -6   4   19.68    2.61
   2  -6   4   13.64    2.52
  -2  -6  -4   13.13    1.04
  -2   6  -4   11.73    2.20
   2   6   4   16.79    2.38
   2  -6   3    0.76    1.53
  -2  -6  -3   -1.03    0.88
   2  -6   3   -0.66    1.68
   2  -6   3    0.63    1.78
  -2   6  -3    0.05    1.54
   2   6   3    1.74    1.68
  -2  -6  -2    0.65    1.14
   2  -6   2    2.27    1.70
   2  -6   2    1.65    1.86
   2  -6   2    2.75    1.73
  -2  -6  -2   -2.33    1.20
   2   6   2    0.41    1.51
  -2   6  -2    1.59    1.57
  -2  -6  -1    1.74    1.41
   2  -6   1    0.54    1.55
   2  -6   1   -0.06    1.65
   2  -6   1    1.09    1.53
  -2  -6  -1    0.05    1.16
   2   6   1    3.48    1.78
  -2   6  -1    0.79    1.72
  -2  -6   0    0.10    1.30
   2  -6   0    0.96    1.42
  -2   6   0    1.68    1.72
   2   6   0   -1.28    1.49
   2  -6  -1   -0.95    1.58
   2  -6  -1    0.57    1.32
  -2  -6   1    0.46    1.80
   2  -6  -1   -3.28    1.28
  -2  -6   1   -1.34    1.35
   2   6  -1    1.27    1.62
  -2   6   1   -1.23    1.50
  -2  -6   2    0.93    1.96
  -2  -6   2    7.72    1.75
   2  -6  -2    3.48    1.33
  -2   6   2    4.32    1.63
   2   6  -2    4.77    1.92
  -2  -6   3   -0.71    1.60
  -2  -6   3   -0.80    1.78
  -2  -6   3    4.57    1.57
   2  -6  -3   -0.70    0.99
  -2   6   3    0.25    1.42
   2   6  -3   -0.02    1.55
   2  -6  -4    1.37    1.00
  -2  -6   4    5.32    1.68
  -2  -6   4    0.54    1.82
  -2  -6   4    0.27    1.86
   2   6  -4    2.16    1.69
  -2   6   4    1.79    1.62
   2  -6  -5    0.45    0.74
  -2  -6   5    0.52    1.92
  -2  -6   5    2.49    2.15
  -2  -6   5    6.19    1.79
   2  -6  -5    1.00    0.47
  -2   6   5    0.22    1.64
   2   6  -5    0.61    1.63
  -2  -6   6    0.41    2.01
  -2  -6   6   -0.34    2.03
  -2   6   6    2.75    1.63
   2   6  -6    2.36    1.75
  -2  -6   7    5.85    1.87
  -2  -6   7   -2.89    1.97
  -2  -6   7    2.43    2.20
   2   6  -7    2.01    1.65
  -2   6   7    0.26    1.69
   3   0  32   12.66    3.09
   3   0  32   12.20    2.43
   3   0  32    8.45    2.97
   3   0  32    2.55    1.87
   3   0  32    6.74    2.73
   3   0  31    1.26    1.64
   3   0  31    4.17    2.47
   3   0  31   -0.81    1.84
   3   0  31   -1.39    1.98
   3   0  31    0.19    2.31
   3   0  30   13.12    2.39
   3   0  30    9.03    2.72
   3   0  30    5.56    1.85
   3   0  30    5.21    2.09
   3   0  30    9.73    2.85
   3   0  29    0.72    1.61
   3   0  29   -0.57    2.01
   3   0  29    2.33    2.13
   3   0  29   -1.84    1.42
   3   0  28   -1.05    1.37
   3   0  28   -0.72    1.40
   3   0  28   -0.88    1.32
   3   0  28   -1.85    1.76
  -3   0 -28    2.28    1.78
   3   0  28    1.10    1.92
   3   0  27   -0.81    1.82
   3   0  27    0.19    1.42
  -3   0 -27   -1.62    1.58
   3   0  27   -0.67    1.24
   3   0  27   -0.10    1.35
   3   0  27   -1.51    1.67
   3   0  26    2.28    1.47
  -3   0 -26    1.31    1.67
   3   0  26    1.73    1.25
   3   0  26    2.11    1.43
   3   0  26    0.60    1.92
   3   0  26    1.91    1.87
  -3   0 -25   -0.80    1.41
   3   0  25    0.63    1.22
   3   0  25   -1.32    1.62
   3   0  25   -1.08    1.52
   3   0  25    1.18    1.16
   3   0  24    3.27    1.73
  -3   0 -24    1.10    1.50
   3   0  24    1.53    1.19
   3   0  23   -0.06    1.01
   3   0  23   -1.89    1.66
  -3   0 -23    1.06    1.46
   3   0  23    0.66    1.46
   3   0  22    1.50    1.08
   3   0  22    1.10    1.57
  -3   0 -22    1.14    1.39
   3   0  22    0.55    1.82
  -3   0 -21   -0.79    1.38
  -3   0 -21    1.18    1.38
   3   0  21    0.54    0.94
   3   0  21   -0.50    1.32
   3   0  20    8.06    1.79
   3   0  20    3.24    2.07
  -3   0 -20    9.74    1.80
   3   0  20    6.66    1.22
  -3   0 -20    6.09    1.83
   3   0  19   -3.92    1.44
   3   0  19    0.10    1.21
  -3   0 -19   -0.40    1.20
   3   0  19   -1.00    0.79
  -3   0 -19    0.27    1.21
  -3   0 -18  138.27    5.60
   3   0  18  142.64    6.25
  -3   0 -18  129.36    5.90
   3   0  18  140.86    5.75
   3   0  18  138.41    4.79
  -3   0 -17   -0.94    1.05
   3   0  17    0.45    0.73
   3   0  17   -2.77    1.19
  -3   0 -17    0.29    1.04
   3   0  17   -0.62    1.02
  -3   0 -16   13.96    2.06
  -3   0 -16   13.45    1.76
   3   0  16   14.22    1.29
   3   0  16   10.56    1.99
   3   0  16   13.73    1.85
   3   0  15   -1.59    0.88
   3   0  15   -0.32    0.61
  -3   0 -15    0.61    1.02
   3   0  15   -3.09    1.16
  -3   0 -15   -1.12    0.97
   3   0  14    4.57    1.44
  -3   0 -14    4.09    1.15
   3   0  14    5.30    0.85
   3   0  14    2.87    1.41
  -3   0 -14    5.48    1.42
   3   0  13    1.04    0.59
  -3   0 -13   -1.16    0.94
   3   0  13   -1.19    0.86
   3   0  13   -2.68    1.02
  -3   0 -13    0.37    0.85
   3   0  12    2.68    1.30
  -3   0 -12    3.14    1.04
   3   0  12    3.57    0.69
   3   0  12    3.53    1.06
  -3   0 -12    5.33    1.36
   3   0  11   -0.17    0.72
  -3   0 -11   -0.82    0.92
   3   0  11   -2.97    0.88
   3   0  11    0.69    0.54
  -3   0 -11   -0.63    0.78
  -3   0 -10    4.56    1.00
   3   0  10    6.81    0.74
  -3   0 -10    5.27    1.23
   3   0  10    6.19    1.15
   3   0  10    4.19    1.26
   3   0   9   -0.27    0.45
  -3   0  -9   -0.40    0.89
  -3   0  -9    0.43    0.80
   3   0   9   -0.36    0.77
   3   0   9   -1.22    0.94
  -3   0  -8   16.86    1.57
   3   0   8   19.75    1.05
  -3   0  -8   19.78    1.44
   3   0   8   19.34    1.79
   3   0   8   17.03    1.44
   3   0   7    0.91    0.79
  -3   0  -7   -2.16    0.81
   3   0   7   -1.61    0.95
  -3   0  -7    0.50    0.78
   3   0   6    1.00    0.60
  -3   0  -6    0.04    0.84
   3   0   6    1.48    0.78
   3   0   6   -0.19    0.91
  -3   0  -5   -1.37    0.72
   3   0   5   -1.27    0.49
   3   0   5   -0.14    0.60
   3   0   5   -1.90    0.70
  -3   0  -4   82.21    2.93
  -3   0  -4   83.15    2.67
   3   0   4   82.06    2.68
  -3   0  -3   -1.31    0.40
   3   0   3   -0.80    0.41
   3   0   3   -1.74    0.62
  -3   0  -2   51.94    1.70
   3   0   2   51.97    1.86
  -3   0  -2   50.06    1.82
   3   0   2   52.29    1.72
  -3   0  -1   -0.09    0.20
   3   0   1   -0.03    0.29
  -3   0  -1    0.46    0.26
  -3   0   1   -0.15    0.18
  -3   0   1    0.25    0.21
  -3   0   2  257.70    7.38
   3   0  -2  257.95    7.49
   3   0  -2  256.97    7.24
   3   0  -2  253.84    7.38
  -3   0   3    0.41    0.42
   3   0  -3   -0.04    0.32
   3   0  -3   -0.04    0.42
  -3   0   3    0.32    0.27
   3   0  -3    0.05    0.53
  -3   0   3   -0.34    0.36
   3   0  -4    9.83    0.80
   3   0  -4   10.80    0.61
  -3   0   4   10.33    0.83
  -3   0   4   10.52    0.61
  -3   0   4   10.63    0.92
   3   0  -4   11.18    0.97
  -3   0   5    0.03    0.37
   3   0  -5    0.27    0.34
   3   0  -5    0.12    0.64
  -3   0   5   -0.20    0.60
  -3   0   5   -0.35    0.49
   3   0  -5   -0.10    0.44
  -3   0   6    4.84    0.92
   3   0  -6    4.36    0.73
   3   0  -6    4.57    0.93
  -3   0   6    3.95    0.71
  -3   0   6    5.74    0.61
   3   0  -6    4.65    0.52
   3   0  -7    0.39    0.44
   3   0  -7    0.07    0.60
  -3   0   7    0.30    0.83
   3   0  -7   -0.76    0.75
  -3   0   7    0.43    0.56
  -3   0   7    1.16    0.48
   3   0  -8   15.29    1.46
  -3   0   8   15.19    1.37
  -3   0   8   13.76    1.15
  -3   0   8   12.66    0.93
  -3   0   9   -0.67    0.72
  -3   0   9    0.43    0.62
   3   0  -9    0.45    0.85
  -3   0   9   -1.30    0.91
   3   0  -9    0.09    0.43
  -3   0   9   -0.01    0.45
  -3   0  10  122.96    4.88
  -3   0  10  122.94    3.86
   3   0 -10  116.12    4.42
  -3   0  10  118.44    4.12
   3   0 -10  120.80    3.73
  -3   0  10  119.03    4.44
  -3   0  11   -0.01    0.54
   3   0 -11    1.33    0.47
  -3   0  11   -0.59    0.53
  -3   0  11   -0.13    0.80
  -3   0  11    0.71    1.11
   3   0 -11    0.21    0.81
  -3   0  12  142.75    4.88
   3   0 -12  136.37    5.20
  -3   0  12  166.87    6.60
   3   0 -12  142.84    4.39
  -3   0  12  133.52    5.19
  -3   0  12  139.03    4.52
  -3   0  13    0.09    0.57
  -3   0  13   -0.26    0.70
  -3   0  13    0.03    0.89
   3   0 -13    0.49    0.46
   3   0 -13    0.81    0.99
  -3   0  13    0.67    1.14
  -3   0  14    1.26    0.66
   3   0 -14    0.39    0.97
  -3   0  14   -1.16    1.15
  -3   0  14    0.64    0.75
  -3   0  14   -0.58    0.89
   3   0 -14    0.47    0.50
  -3   0  15   -0.30    1.27
  -3   0  15   -0.98    0.91
  -3   0  15    0.40    0.79
  -3   0  15    0.13    0.62
   3   0 -15   -1.42    0.86
  -3   0  16   22.12    2.61
   3   0 -16   20.11    2.11
  -3   0  16   19.92    1.65
  -3   0  16   23.34    2.16
  -3   0  16   23.14    1.55
  -3   0  17   -2.13    1.21
  -3   0  17    1.16    1.15
   3   0 -17   -0.77    0.98
  -3   0  17   -0.09    0.77
  -3   0  17   -0.45    0.68
  -3   0  18  120.05    5.05
   3   0 -18   97.08    5.36
  -3   0  18  110.27    4.04
  -3   0  18  114.68    4.53
  -3   0  18  115.50    5.53
  -3   0  19   -1.95    1.50
  -3   0  19   -1.35    1.08
   3   0 -19   -1.11    1.08
  -3   0  19   -0.31    0.85
  -3   0  19    0.42    0.94
  -3   0  20    6.75    2.18
  -3   0  20    9.52    1.32
   3   0 -20    8.86    1.85
  -3   0  20    8.25    1.48
  -3   0  20    7.71    1.79
  -3   0  21    0.64    0.95
  -3   0  21   -0.84    1.74
   3   0 -21    1.68    1.36
  -3   0  21    1.04    1.47
  -3   0  21   -0.57    0.99
  -3   0  22    0.23    1.01
  -3   0  22   -1.32    1.77
   3   0 -22   -1.15    1.21
  -3   0  22   -0.26    1.38
  -3   0  22    1.31    1.10
  -3   0  23    0.79    1.00
   3   0 -23   -0.43    1.37
  -3   0  23   -1.29    1.74
  -3   0  23   -0.64    1.43
  -3   0  23    0.19    1.18
  -3   0  24    5.71    1.91
  -3   0  24    3.46    2.34
   3   0 -24    2.27    1.62
  -3   0  24    6.27    1.56
  -3   0  24    5.00    1.32
   3   0 -25   -0.76    1.36
  -3   0  25    0.21    1.28
  -3   0  25    0.13    1.88
  -3   0  25    0.00    1.65
  -3   0  25    0.56    1.19
  -3   0  26    1.87    1.28
  -3   0  26    1.09    1.94
   3   0 -26    2.46    1.63
  -3   0  26    1.93    1.43
  -3   0  26    0.58    1.68
   3   0 -27    0.63    1.69
  -3   0  27    0.68    1.48
  -3   0  27    1.17    2.06
  -3   0  27   -0.91    1.31
  -3   0  27    0.21    1.76
  -3   0  28    5.38    2.23
  -3   0  28    1.60    2.22
   3   0 -28    5.62    2.00
  -3   0  28    4.43    1.67
  -3   0  28    3.46    1.75
  -3   0  29   -1.08    1.46
  -3   0  29    0.34    2.00
  -3   0  29    1.43    1.59
  -3   0  29    0.02    2.10
   3   0 -29    1.29    1.91
  -3   0  30   23.71    2.75
  -3   0  30   32.26    3.97
  -3   0  30   25.52    3.08
   3   0 -30   37.70    4.10
  -3   0  30   27.74    4.05
  -3   0  31    0.42    1.99
  -3   0  31    0.20    2.39
  -3   0  31    2.06    2.34
  -3   0  31    0.25    1.59
   3   0 -31   -0.07    1.96
  -3   0  32    6.31    3.00
  -3   0  32   -0.59    2.34
   3   0 -32    0.71    2.14
  -3   0  32    4.54    2.34
  -3   0  32    1.84    1.96
   3  -1  31    0.09    2.12
   3  -1  31    2.13    2.62
   3  -1  31    6.12    2.62
   3  -1  31    3.55    2.03
   3  -1  31   -1.56    1.85
   3   1  31   -1.32    1.65
   3   1  31    0.40    2.03
   3   1  31    4.28    2.14
   3   1  31    3.00    1.69
   3   1  31    0.89    1.90
   3  -1  30    1.43    1.77
   3  -1  30    0.49    2.39
   3  -1  30    2.09    2.02
   3  -1  30   -1.14    1.98
   3  -1  30    3.09    2.46
   3   1  30    2.06    1.96
   3   1  30   -0.50    1.50
   3   1  30    3.72    1.56
  -3   1 -30   -1.42    2.03
   3   1  30    1.29    3.37
   3   1  30   -0.03    1.61
   3  -1  29    0.10    1.73
   3  -1  29    5.03    2.55
   3  -1  29   -0.86    1.57
   3  -1  29    1.07    2.21
   3  -1  29    0.36    1.75
  -3   1 -29    2.92    2.07
   3   1  29   -0.14    1.77
   3   1  29   -0.20    1.23
   3   1  29    0.60    1.36
   3   1  29    1.40    1.84
   3   1  29    1.69    1.53
   3  -1  28    2.82    2.28
   3  -1  28    4.43    2.50
   3  -1  28    1.37    1.70
   3  -1  28   -0.41    1.53
   3  -1  28    0.51    1.58
   3   1  28    0.45    1.43
  -3   1 -28    2.04    1.97
   3   1  28    2.96    1.96
   3   1  28   -0.17    1.35
   3   1  28    0.60    1.71
   3  -1  27    6.19    2.78
   3  -1  27    4.36    1.77
   3  -1  27    4.74    1.71
   3  -1  27    5.91    1.95
   3  -1  27    5.89    2.63
  -3   1 -27    6.93    2.36
   3   1  27    4.00    1.58
   3   1  27    7.26    1.52
   3   1  27    6.19    2.21
   3   1  27    6.17    2.04
   3  -1  26    4.15    1.70
   3  -1  26    4.55    2.21
   3  -1  26    2.36    2.22
   3  -1  26    1.98    1.45
  -3   1 -26    5.21    2.13
   3   1  26    5.94    2.11
   3   1  26    5.07    1.33
   3   1  26    3.95    1.47
   3   1  26    3.78    1.75
   3  -1  25    1.45    1.62
   3  -1  25    2.29    1.55
   3  -1  25    2.24    1.91
   3  -1  25    0.30    2.06
   3  -1  25    4.22    1.48
   3   1  25   -0.96    1.91
   3   1  25    1.92    1.19
  -3   1 -25    2.32    1.81
   3   1  25    3.49    1.66
   3   1  25    0.66    1.16
   3  -1  24   34.83    2.90
   3  -1  24   35.88    3.15
   3  -1  24   34.33    3.49
   3  -1  24   32.96    4.07
   3  -1  24   32.08    2.47
   3   1  24   30.20    3.25
   3   1  24   32.33    2.14
   3   1  24   33.39    2.87
  -3   1 -24   33.77    3.13
   3  -1  23    3.96    1.63
   3  -1  23    4.88    1.50
   3  -1  23    4.20    1.44
   3  -1  23    4.26    1.94
   3   1  23    6.29    1.72
   3   1  23    3.38    1.82
   3   1  23    4.75    1.16
  -3   1 -23    4.44    1.85
  -3   1 -23    5.27    2.12
   3  -1  22   -0.26    1.45
   3  -1  22   -0.31    1.10
   3  -1  22    1.25    1.50
   3  -1  22   -1.59    1.26
   3  -1  22   -2.17    1.88
  -3   1 -22   -0.04    1.37
  -3   1 -22    0.49    1.54
   3   1  22    0.47    0.85
   3   1  22   -4.06    1.15
   3   1  22    1.33    1.31
   3  -1  21    4.94    1.36
   3  -1  21    5.29    1.44
   3  -1  21    4.87    1.82
   3  -1  21    2.08    1.36
   3  -1  21   -0.29    2.00
  -3   1 -21    4.93    1.88
   3   1  21    6.32    1.14
  -3   1 -21    3.74    1.79
   3   1  21    1.30    1.77
   3   1  21    4.42    1.51
   3  -1  20    7.59    2.00
   3  -1  20   10.54    1.75
   3  -1  20    9.84    1.74
  -3  -1 -20   12.00    1.72
   3  -1  20    7.14    2.32
   3  -1  20    9.58    1.54
  -3   1 -20   10.23    2.23
   3   1  20   14.74    1.95
   3   1  20    7.27    1.11
   3   1  20    4.91    1.89
  -3   1 -20   11.79    2.09
   3  -1  19   -4.76    1.60
   3  -1  19    0.82    1.35
  -3  -1 -19   -0.70    0.91
   3  -1  19   -0.19    1.14
   3  -1  19    0.36    1.00
   3   1  19    0.32    0.98
   3   1  19   -3.64    1.13
   3   1  19    0.56    0.74
  -3   1 -19    0.00    1.39
  -3   1 -19    1.25    1.44
  -3  -1 -18    0.14    0.87
   3  -1  18   -0.80    1.18
   3  -1  18   -1.77    1.04
   3  -1  18    0.94    1.05
   3   1  18    0.39    0.78
   3   1  18   -0.37    0.94
  -3   1 -18   -0.95    1.18
  -3   1 -18    0.80    1.33
   3  -1  17    1.25    1.69
  -3  -1 -17    6.19    1.15
   3  -1  17    4.72    1.65
   3  -1  17    4.29    1.29
   3  -1  17    3.86    1.09
   3   1  17    3.06    1.41
   3   1  17    5.95    0.90
  -3   1 -17    6.10    1.83
   3   1  17    4.69    1.19
  -3   1 -17    5.65    1.51
   3  -1  16    0.78    1.04
  -3  -1 -16    1.56    0.84
  -3  -1 -16   -0.10    0.90
   3  -1  16   -3.40    1.42
   3  -1  16    0.61    0.88
   3  -1  16    1.16    1.34
   3   1  16   -1.03    1.07
  -3   1 -16   -0.11    1.22
  -3   1 -16    0.19    0.50
   3   1  16   -0.26    0.87
  -3   1 -16   -1.05    1.32
  -3  -1 -15   51.91    2.54
   3  -1  15   55.43    3.28
   3  -1  15   53.69    2.51
   3  -1  15   45.84    3.49
  -3  -1 -15   56.28    2.87
   3  -1  15   53.93    2.85
  -3   1 -15   52.07    2.16
  -3   1 -15   50.74    3.38
   3   1  15   47.55    2.77
  -3   1 -15   54.38    3.19
   3   1  15   55.34    2.68
   3  -1  14   19.47    1.64
  -3  -1 -14   20.48    1.52
   3  -1  14   19.69    1.39
  -3  -1 -14   19.95    1.77
   3  -1  14   19.59    2.59
   3   1  14   19.21    1.77
  -3   1 -14   24.99    2.67
   3   1  14   21.60    1.64
  -3   1 -14   23.06    1.37
   3  -1  13   17.09    1.69
   3  -1  13   19.60    1.46
   3  -1  13   18.39    1.79
  -3  -1 -13   19.43    1.93
   3  -1  13   20.08    2.52
   3   1  13   16.53    1.40
  -3   1 -13   16.42    1.21
  -3   1 -13   15.94    1.96
  -3   1 -13   20.16    2.42
   3  -1  12   88.11    4.39
  -3  -1 -12   84.83    3.59
   3  -1  12   93.19    4.08
   3  -1  12   94.54    3.76
   3  -1  12   92.07    3.40
  -3   1 -12   92.23    4.08
   3   1  12   91.28    3.45
  -3   1 -12   92.33    3.22
   3   1  12   90.14    3.61
  -3   1 -12   95.24    4.46
   3  -1  11   65.87    3.02
   3  -1  11   71.24    3.09
   3  -1  11   69.93    3.38
  -3  -1 -11   71.31    2.95
   3  -1  11   66.15    3.69
  -3   1 -11   70.38    3.64
  -3   1 -11   73.19    2.86
   3   1  11   75.05    3.02
   3   1  11   66.21    2.76
   3  -1  10    3.79    1.03
  -3  -1 -10    4.72    0.92
   3  -1  10    4.29    1.48
   3  -1  10    4.33    1.22
   3  -1  10    5.18    0.92
  -3   1 -10    6.92    1.31
  -3   1 -10    6.32    0.82
  -3   1 -10    5.52    1.41
   3   1  10    4.88    0.97
   3   1  10    5.80    0.87
  -3  -1  -9   51.32    2.23
   3  -1   9   59.91    2.93
   3  -1   9   52.55    2.77
   3  -1   9   51.45    3.02
   3  -1   9   50.31    2.17
  -3   1  -9   52.12    2.72
   3   1   9   58.16    2.37
   3   1   9   48.34    2.16
  -3   1  -9   48.23    2.92
   3  -1   8   11.62    1.73
   3  -1   8   11.13    1.54
   3  -1   8   10.59    1.23
  -3  -1  -8   11.12    1.06
   3  -1   8   13.08    1.09
   3   1   8   10.82    0.90
  -3   1  -8   12.75    1.79
  -3   1  -8   11.73    1.43
   3   1   8   11.08    1.03
  -3   1  -8   12.08    0.98
  -3  -1  -7   54.53    2.18
   3  -1   7   57.88    3.03
   3  -1   7   62.29    2.83
   3  -1   7   58.51    2.41
   3  -1   7   59.65    2.29
  -3   1  -7   57.84    2.76
  -3   1  -7   62.74    2.24
  -3   1  -7   62.92    3.09
   3   1   7   57.20    2.10
   3   1   7   59.87    2.17
   3  -1   6 1000.00   28.29
  -3  -1  -6  968.45   27.42
   3  -1   6  979.12   28.07
   3  -1   6  978.65   27.55
   3  -1   6  984.24   27.75
  -3   1  -6  996.37   28.04
  -3   1  -6  973.05   27.72
   3   1   6  938.49   27.35
  -3   1  -6  983.06   28.29
  -3   1  -6  959.76   27.48
   3  -1   5  463.68   14.09
   3  -1   5  471.25   13.63
  -3  -1  -5  470.31   13.28
   3  -1   5  466.79   13.46
   3  -1   5  466.35   13.92
   3   1   5  452.28   13.21
  -3   1  -5  464.20   13.90
  -3   1  -5  469.10   13.39
  -3   1  -5  474.32   13.63
  -3   1  -5  484.44   14.18
   3  -1   4   13.87    1.74
  -3  -1  -4   13.71    0.80
   3  -1   4   14.76    0.94
   3  -1   4   11.69    1.10
   3  -1   4   14.68    1.45
  -3   1  -4   13.04    1.14
  -3   1  -4   12.06    1.54
   3   1   4   15.34    0.73
  -3   1  -4   15.95    1.01
  -3   1  -4   15.44    1.35
   3  -1   3    6.32    0.96
   3  -1   3    5.94    0.72
   3  -1   3    2.30    1.12
   3  -1   3    3.41    0.78
  -3   1  -3    6.31    0.68
   3   1   3    4.88    0.39
  -3   1  -3    4.81    0.76
   3   1   3    5.15    0.48
  -3   1  -3    3.90    1.12
   3  -1   2   42.12    1.63
   3  -1   2   38.86    2.01
   3  -1   2   44.50    1.94
  -3  -1  -2   42.98    1.48
   3   1   2   42.54    1.48
  -3   1  -2   40.96    2.04
   3   1   2   42.37    1.34
  -3   1  -2   42.36    1.58
  -3   1  -2   43.20    1.74
   3  -1   1   27.74    1.24
  -3  -1  -1   29.20    1.19
   3  -1   1   23.19    1.54
   3  -1   1   28.73    1.19
  -3   1  -1   24.95    1.51
  -3   1  -1   27.01    1.13
  -3   1  -1   24.84    1.25
   3   1   1   26.41    1.00
   3   1   1   26.77    1.17
   3   1   1   27.82    1.29
  -3  -1   0  200.75    5.79
   3  -1   0  201.46    6.10
   3  -1   0  198.46    5.85
  -3  -1   0  201.86    5.98
   3  -1   0  200.74    5.84
  -3  -1   0  196.72    5.99
   3   1   0  200.06    6.00
  -3   1   0  208.81    6.16
   3   1   0  195.12    5.98
  -3   1   0  195.97    5.89
   3   1   0  200.94    5.85
  -3   1   0  204.27    5.83
   3  -1  -1   75.59    2.35
   3  -1  -1   76.59    2.36
  -3  -1   1   75.97    2.44
  -3  -1   1   73.36    2.64
  -3  -1   1   73.86    2.51
   3  -1  -1   73.90    2.56
   3   1  -1   73.58    2.48
  -3   1   1   72.94    2.33
  -3   1   1   77.40    2.40
   3   1  -1   75.16    2.66
  -3   1   1   74.50    2.60
   3  -1  -2    0.87    0.29
  -3  -1   2    1.00    0.66
  -3  -1   2    0.30    0.48
   3  -1  -2    0.52    0.35
  -3  -1   2    0.44    0.49
  -3   1   2   -0.01    0.33
  -3   1   2    0.69    0.35
   3   1  -2    0.33    0.69
   3   1  -2    0.43    0.54
  -3   1   2    0.82    0.67
   3   1  -2    0.13    0.64
  -3  -1   3   11.12    1.15
   3  -1  -3   10.40    0.58
  -3  -1   3   10.26    0.86
   3  -1  -3    9.92    0.50
  -3  -1   3   10.72    0.92
  -3   1   3   10.16    0.61
   3   1  -3   11.01    1.14
   3   1  -3   10.05    0.93
  -3   1   3   13.79    0.87
   3   1  -3   10.51    0.95
  -3   1   3   10.48    0.66
  -3  -1   4   42.48    2.10
   3  -1  -4   41.90    1.28
  -3  -1   4   45.01    1.88
  -3  -1   4   43.81    2.34
  -3  -1   4   41.76    1.85
  -3   1   4   42.44    1.60
   3   1  -4   42.30    1.79
   3   1  -4   44.95    2.10
   3   1  -4   41.12    1.83
  -3   1   4   40.78    1.38
  -3   1   4   45.10    1.49
  -3  -1   5   13.08    1.02
  -3  -1   5   13.17    1.66
  -3  -1   5   15.24    1.39
  -3  -1   5   13.49    1.14
  -3   1   5   14.11    0.77
  -3   1   5   14.60    0.90
   3   1  -5   15.68    1.15
   3   1  -5   13.81    1.40
   3   1  -5   13.63    1.14
  -3  -1   6   11.58    1.12
  -3  -1   6   12.80    0.98
  -3  -1   6    8.57    1.56
  -3  -1   6   12.68    1.39
  -3   1   6   10.36    0.72
  -3   1   6   11.70    1.03
   3   1  -6    8.95    1.37
   3   1  -6   10.56    0.92
   3   1  -6   10.27    1.05
  -3  -1   7   12.99    1.20
  -3  -1   7   10.74    1.07
  -3  -1   7   11.19    1.54
  -3  -1   7   11.19    1.43
  -3   1   7   11.20    1.09
   3   1  -7   12.91    1.12
   3   1  -7   12.58    1.37
   3   1  -7   10.83    1.06
  -3   1   7   10.75    0.77
  -3  -1   8   -0.67    1.16
   3  -1  -8    0.57    0.58
  -3  -1   8    1.12    0.74
  -3  -1   8    0.08    0.68
  -3  -1   8    0.49    0.87
  -3   1   8    1.06    0.45
  -3   1   8    0.36    0.57
   3   1  -8    0.54    0.98
   3   1  -8    1.21    0.74
   3   1  -8    1.19    0.64
  -3  -1   9   22.68    1.44
   3  -1  -9   18.95    1.27
  -3  -1   9   18.83    2.19
  -3  -1   9   20.66    1.56
  -3  -1   9   18.10    1.74
  -3   1   9   19.20    1.10
   3   1  -9   23.53    1.89
  -3   1   9   20.58    1.28
   3   1  -9   18.91    1.29
  -3  -1  10    0.46    1.29
  -3  -1  10    1.18    0.74
  -3  -1  10   -0.10    0.74
   3  -1 -10    1.05    0.62
  -3  -1  10   -0.06    0.93
  -3   1  10    0.43    0.61
  -3   1  10    0.02    0.45
   3   1 -10    0.97    0.99
  -3   1  10    1.16    0.35
  -3  -1  11    6.80    1.04
  -3  -1  11    6.14    1.69
  -3  -1  11    4.94    1.63
   3  -1 -11    6.44    1.00
  -3  -1  11    7.97    1.47
   3   1 -11    5.91    1.32
   3   1 -11    6.82    0.91
  -3   1  11    6.76    0.57
  -3   1  11    4.98    1.29
  -3   1  11    6.50    0.78
  -3   1  11    6.08    0.95
  -3  -1  12   14.97    1.56
  -3  -1  12   15.74    2.17
   3  -1 -12   17.90    1.40
  -3  -1  12   17.30    1.45
  -3  -1  12   16.31    1.86
   3   1 -12   15.68    1.22
   3   1 -12   16.68    1.88
  -3   1  12   15.54    1.57
  -3   1  12   17.39    1.20
  -3   1  12   17.86    1.39
  -3   1  12   16.57    0.90
  -3  -1  13   10.56    1.41
  -3  -1  13   14.01    1.34
   3  -1 -13   13.16    1.31
  -3  -1  13   13.38    1.83
  -3  -1  13   10.16    1.86
  -3   1  13   11.91    1.12
  -3   1  13   13.65    1.42
   3   1 -13   12.96    1.82
  -3   1  13    9.81    1.50
  -3   1  13   12.27    0.86
   3   1 -13   12.38    1.16
  -3  -1  14   -1.20    1.08
  -3  -1  14   -0.58    0.84
   3  -1 -14    0.86    0.78
  -3  -1  14    0.83    0.86
  -3  -1  14   -0.95    1.23
  -3   1  14    0.75    0.81
   3   1 -14    0.30    0.65
  -3   1  14    0.38    1.03
  -3   1  14    0.91    0.49
   3   1 -14    1.10    1.01
  -3  -1  15   43.74    2.24
   3  -1 -15   43.64    2.38
  -3  -1  15   40.04    2.45
  -3  -1  15   46.69    2.99
  -3  -1  15   40.82    3.27
  -3   1  15   41.08    2.70
  -3   1  15   42.99    1.77
   3   1 -15   43.52    2.02
  -3   1  15   40.82    2.35
  -3   1  15   45.56    2.16
   3   1 -15   44.99    2.91
  -3  -1  16   35.76    2.73
   3  -1 -16   34.23    2.17
  -3  -1  16   35.95    3.01
  -3  -1  16   36.38    2.10
  -3  -1  16   34.91    2.32
  -3   1  16   32.41    2.47
  -3   1  16   36.39    1.96
  -3   1  16   38.04    1.66
  -3   1  16   34.57    2.26
   3   1 -16   36.87    2.72
   3   1 -16   36.76    1.87
  -3  -1  17    2.98    1.05
  -3  -1  17    2.74    1.14
  -3  -1  17   -2.30    1.38
   3  -1 -17    0.62    0.89
  -3  -1  17    0.14    1.31
  -3   1  17    1.05    1.00
  -3   1  17    1.15    0.65
  -3   1  17    0.42    0.73
   3   1 -17    2.26    0.82
   3   1 -17    1.51    1.25
  -3   1  17    1.20    1.26
  -3  -1  18    3.18    1.24
   3  -1 -18    0.45    1.02
  -3  -1  18   -2.42    1.47
  -3  -1  18    0.34    1.20
  -3  -1  18    1.16    0.99
  -3   1  18    0.12    0.76
  -3   1  18    0.84    0.70
  -3   1  18    0.39    1.32
   3   1 -18    1.27    1.34
  -3   1  18    0.15    0.96
   3   1 -18    1.25    0.80
  -3  -1  19    1.69    1.06
  -3  -1  19   -2.50    1.69
   3  -1 -19    0.73    1.07
  -3  -1  19    0.01    1.39
  -3  -1  19    0.48    1.15
  -3   1  19    0.92    0.90
   3   1 -19    0.57    1.30
  -3   1  19   -1.10    1.33
  -3   1  19    2.63    1.45
  -3   1  19    0.26    1.05
   3   1 -19    1.10    0.80
  -3  -1  20    3.88    1.76
   3  -1 -20    4.36    1.31
  -3  -1  20    3.41    1.21
  -3  -1  20    2.84    2.13
  -3  -1  20    3.67    1.16
   3   1 -20    3.11    1.63
   3   1 -20    3.20    0.92
  -3   1  20    4.93    1.15
  -3   1  20    2.70    1.32
  -3   1  20    3.87    1.65
  -3   1  20    4.50    0.91
  -3  -1  21   10.78    1.81
  -3  -1  21   11.73    2.36
  -3  -1  21    9.33    2.67
  -3  -1  21    9.80    1.54
   3  -1 -21   10.38    1.77
  -3   1  21   10.71    2.25
   3   1 -21   13.12    1.41
  -3   1  21    9.67    1.19
   3   1 -21    9.88    2.15
  -3   1  21   10.40    1.89
  -3   1  21    9.95    1.50
  -3  -1  22   16.09    2.63
  -3  -1  22   17.05    3.17
  -3  -1  22   14.04    1.84
  -3  -1  22   17.69    2.21
   3  -1 -22   18.20    2.22
   3   1 -22   17.21    2.72
  -3   1  22   17.34    1.54
   3   1 -22   17.47    1.55
  -3   1  22   15.75    2.54
  -3   1  22   16.72    2.21
  -3   1  22   16.20    1.86
  -3  -1  23   14.60    2.05
  -3  -1  23   11.85    1.73
  -3  -1  23   10.43    2.40
   3  -1 -23   16.95    2.19
   3   1 -23   16.45    1.51
  -3   1  23   12.81    1.81
  -3   1  23   13.46    1.43
  -3   1  23   13.56    2.11
   3   1 -23   18.30    2.80
  -3   1  23   12.18    2.33
   3  -1 -24    0.71    1.21
  -3  -1  24   -0.72    1.88
  -3  -1  24   -1.86    1.22
  -3  -1  24    1.93    1.32
  -3  -1  24   -1.40    1.58
  -3   1  24    0.05    1.38
  -3   1  24   -0.26    0.91
  -3   1  24    1.45    1.15
   3   1 -24    0.55    1.68
  -3   1  24   -0.64    1.37
  -3  -1  25    3.04    2.07
  -3  -1  25    5.59    1.71
   3  -1 -25    3.66    1.63
  -3  -1  25    2.97    2.28
  -3  -1  25    3.25    1.59
  -3   1  25    5.41    1.49
   3   1 -25    1.41    1.77
  -3   1  25    3.28    1.17
  -3   1  25    2.37    1.62
  -3  -1  26    0.24    1.90
  -3  -1  26   -0.17    1.38
  -3  -1  26   -0.54    1.96
  -3  -1  26    0.96    1.52
   3   1 -26    0.61    1.78
  -3   1  26    2.13    1.65
  -3   1  26    2.11    1.88
  -3   1  26    0.80    1.27
  -3   1  26    2.57    1.14
  -3  -1  27    3.76    2.70
  -3  -1  27    1.08    1.52
  -3  -1  27    1.76    2.24
  -3  -1  27    3.46    1.66
   3  -1 -27    3.83    1.70
  -3   1  27    0.64    1.41
  -3   1  27    0.80    1.65
   3   1 -27    3.54    1.92
  -3   1  27    1.98    1.98
  -3   1  27    2.17    1.27
  -3  -1  28    5.75    1.86
  -3  -1  28    5.57    2.05
   3  -1 -28    5.12    1.90
  -3  -1  28    5.19    2.60
  -3  -1  28    7.50    2.79
  -3   1  28    3.41    1.64
  -3   1  28    3.20    1.41
  -3   1  28    5.90    2.20
  -3   1  28    7.50    2.21
   3   1 -28   11.43    2.66
  -3  -1  29    0.39    1.69
  -3  -1  29   -1.63    2.22
  -3  -1  29    1.56    2.42
   3  -1 -29    0.79    2.11
  -3  -1  29   -0.24    1.83
   3   1 -29    1.17    1.92
  -3   1  29    1.10    1.86
  -3   1  29    4.10    1.78
  -3   1  29    3.42    2.18
  -3  -1  30    0.35    2.28
  -3  -1  30   -0.78    2.06
   3  -1 -30    0.11    1.61
  -3  -1  30   -0.38    1.75
  -3  -1  30    0.52    2.29
  -3   1  30   -0.12    1.47
  -3   1  30    0.93    2.01
  -3   1  30    0.07    1.87
   3   1 -30   -0.96    2.06
  -3   1  30    0.49    1.72
  -3  -1  31    0.37    2.52
   3  -1 -31   -0.88    1.63
  -3  -1  31    0.07    1.97
  -3  -1  31   -0.78    1.95
  -3  -1  31    1.70    2.42
  -3   1  31   -1.24    1.50
  -3   1  31   -0.65    1.81
  -3   1  31    1.63    2.03
  -3   1  31    0.14    2.03
   3  -2  30   12.09    2.93
   3  -2  30    9.99    3.30
   3  -2  30   16.61    3.82
   3  -2  30    9.37    2.51
   3  -2  30   12.19    2.60
   3   2  30    9.56    1.81
   3   2  30   11.68    2.30
  -3   2 -30   14.62    3.43
   3   2  30   10.04    1.92
   3   2  30    7.17    2.05
   3   2  30   15.20    2.43
   3  -2  29    1.95    1.66
   3  -2  29   -0.02    2.00
   3  -2  29    1.37    2.57
   3  -2  29    3.23    2.46
   3  -2  29   -0.10    1.93
   3   2  29    2.79    1.61
   3   2  29   -0.97    1.35
   3   2  29    1.86    1.65
  -3   2 -29   -0.59    2.12
   3  -2  28   -1.84    1.65
   3  -2  28    0.10    2.32
   3  -2  28   -0.89    1.72
   3  -2  28   -0.94    2.41
   3  -2  28    1.67    1.82
  -3   2 -28   -0.68    2.10
   3   2  28    0.63    1.43
   3   2  28   -0.07    1.32
   3   2  28    0.01    1.30
   3   2  28    2.68    1.56
   3  -2  27   16.02    3.38
   3  -2  27    9.42    2.19
   3  -2  27   11.65    2.52
   3  -2  27   14.26    3.45
   3  -2  27   15.75    2.59
   3   2  27   10.56    2.17
   3   2  27   18.76    2.49
   3   2  27   15.84    2.14
   3   2  27   16.02    2.23
  -3   2 -27   17.43    3.25
   3  -2  26    2.28    1.84
   3  -2  26    2.86    1.63
   3  -2  26    3.50    2.34
   3  -2  26    6.39    2.82
   3   2  26    3.13    1.40
   3   2  26    3.94    1.82
   3   2  26    1.94    1.41
   3   2  26    2.64    1.27
   3  -2  25    1.22    2.38
   3  -2  25    0.31    1.56
   3  -2  25    2.56    2.23
   3  -2  25    0.75    1.52
   3   2  25    1.43    1.11
   3   2  25    0.75    1.02
   3   2  25    0.16    1.10
  -3   2 -25    1.19    3.08
   3   2  25    0.44    1.33
   3  -2  24    2.48    1.67
   3  -2  24    4.80    2.64
   3  -2  24    3.16    2.18
   3  -2  24    3.07    1.53
   3  -2  24    5.82    2.02
   3   2  24    7.15    1.51
   3   2  24    4.11    1.51
  -3   2 -24    6.78    2.33
   3   2  24    4.74    1.22
  -3   2 -24    5.71    2.46
   3  -2  23   -0.79    1.36
   3  -2  23   -0.47    1.36
   3  -2  23    1.16    1.97
   3  -2  23   -1.45    1.22
   3  -2  23    0.67    1.74
  -3   2 -23    0.73    1.54
   3   2  23   -0.76    0.91
   3   2  23   -0.50    1.09
  -3   2 -23   -0.59    1.54
  -3   2 -23    1.58    0.92
   3   2  23   -0.21    0.87
   3  -2  22   -3.12    2.25
   3  -2  22    0.15    1.44
   3  -2  22   -0.65    1.51
   3  -2  22   -0.03    1.35
   3  -2  22    1.00    1.52
  -3   2 -22   -1.18    1.56
   3   2  22    0.56    0.91
   3   2  22   -1.66    0.98
   3   2  22   -0.56    0.82
  -3   2 -22   -0.59    0.72
  -3   2 -22    1.56    1.78
   3  -2  21    1.45    2.09
   3  -2  21    5.77    1.75
   3  -2  21    3.06    1.50
   3  -2  21    3.18    3.17
   3  -2  21    1.85    1.39
  -3   2 -21    7.13    2.41
   3   2  21    2.65    1.23
  -3   2 -21    3.55    1.04
  -3   2 -21    2.84    1.79
   3  -2  20   -1.81    1.12
   3  -2  20    0.13    1.69
   3  -2  20   -1.54    1.00
   3  -2  20   -0.07    1.16
   3  -2  20   -5.13    1.87
  -3   2 -20    0.25    1.47
   3   2  20    0.73    0.84
  -3   2 -20   -0.15    0.89
  -3   2 -20   -0.96    1.74
   3   2  20   -1.92    0.99
   3  -2  19    1.22    1.29
   3  -2  19    2.53    1.33
   3  -2  19   -2.90    1.96
   3  -2  19    0.80    1.37
   3  -2  19    1.51    1.75
   3   2  19    0.81    1.11
  -3   2 -19    1.07    2.07
  -3   2 -19    2.60    1.02
  -3   2 -19    2.66    1.71
   3   2  19    1.23    0.88
   3  -2  18    2.84    1.35
   3  -2  18    5.27    1.93
   3  -2  18   -1.70    2.04
   3  -2  18    4.15    1.24
   3  -2  18    4.02    1.56
  -3   2 -18    3.21    2.00
  -3   2 -18    4.72    1.12
  -3   2 -18    5.66    1.90
   3   2  18    4.39    0.98
   3   2  18    3.20    1.12
   3  -2  17    3.41    1.35
   3  -2  17    4.61    1.30
   3  -2  17   -0.36    1.32
   3  -2  17    4.59    1.75
   3  -2  17    1.43    1.76
  -3   2 -17    4.40    1.03
   3   2  17    2.12    1.01
   3   2  17    3.92    0.89
  -3   2 -17    4.44    2.03
  -3   2 -17    4.94    1.57
   3  -2  16    1.52    1.16
   3  -2  16   -0.87    1.18
   3  -2  16   -0.67    1.35
   3  -2  16   -2.38    1.70
   3  -2  16    0.67    0.88
   3   2  16    0.74    0.65
  -3   2 -16    1.85    1.39
  -3   2 -16   -0.18    0.80
   3   2  16   -1.52    0.80
  -3   2 -16   -1.91    1.47
   3  -2  15   -2.45    0.93
   3  -2  15    1.37    1.04
   3  -2  15   -1.53    1.78
   3  -2  15   -0.60    1.31
   3  -2  15    0.20    1.01
   3   2  15   -1.73    0.69
  -3   2 -15   -1.24    1.16
  -3   2 -15   -1.01    1.48
   3   2  15    0.38    0.56
  -3   2 -15   -1.38    0.68
   3  -2  14   19.77    2.48
   3  -2  14   19.62    1.93
   3  -2  14   18.69    1.97
   3  -2  14   17.78    2.85
   3  -2  14   17.26    1.73
  -3   2 -14   17.79    2.28
   3   2  14   17.13    1.12
  -3   2 -14   20.18    2.70
  -3   2 -14   17.57    1.54
   3   2  14   14.42    1.18
   3  -2  13    3.44    1.90
   3  -2  13    4.80    1.33
   3  -2  13    7.42    1.17
   3  -2  13    7.50    1.76
   3  -2  13    5.16    1.21
   3   2  13    5.26    0.88
  -3   2 -13    9.77    1.22
   3   2  13    7.15    0.76
  -3   2 -13    5.42    1.83
  -3   2 -13    7.10    1.68
   3  -2  12   33.74    2.08
   3  -2  12   28.56    2.89
   3  -2  12   34.26    2.63
   3  -2  12   32.79    2.17
   3  -2  12   29.95    2.15
  -3   2 -12   31.48    1.70
  -3   2 -12   31.48    2.51
   3   2  12   29.24    1.29
  -3   2 -12   30.23    2.81
   3   2  12   30.91    1.36
   3  -2  11   37.05    2.18
   3  -2  11   34.27    2.10
   3  -2  11   36.42    2.62
   3  -2  11   32.64    2.71
   3  -2  11   36.20    2.09
   3   2  11   34.04    1.28
   3   2  11   33.25    1.27
  -3   2 -11   35.45    2.92
  -3   2 -11   34.21    2.40
  -3   2 -11   33.36    1.88
   3  -2  10   23.95    1.73
   3  -2  10   24.37    1.73
   3  -2  10   21.77    1.84
   3  -2  10   21.70    2.08
   3  -2  10   20.37    2.63
   3   2  10   22.85    0.82
   3   2  10   23.56    0.82
  -3   2 -10   25.10    1.46
  -3   2 -10   23.72    2.14
  -3   2 -10   22.82    2.60
   3  -2   9    2.76    0.92
   3  -2   9    4.95    1.70
   3  -2   9    2.54    1.17
   3  -2   9    6.25    1.09
   3  -2   9    2.49    1.02
  -3   2  -9    4.46    1.59
  -3   2  -9    6.04    1.38
  -3   2  -9    6.58    1.02
   3  -2   8    3.57    0.91
   3  -2   8    0.68    1.06
   3  -2   8    0.27    0.86
   3  -2   8   -0.11    1.32
   3  -2   8    0.31    0.74
  -3   2  -8   -0.76    1.18
  -3   2  -8    1.86    1.06
  -3   2  -8    1.50    0.62
   3  -2   7   16.25    2.01
   3  -2   7   15.72    1.81
   3  -2   7   16.03    1.41
   3  -2   7   17.26    1.86
   3  -2   7   18.76    1.80
  -3   2  -7   19.04    2.24
  -3   2  -7   16.91    1.68
  -3   2  -7   17.57    1.63
   3  -2   6   -2.40    0.94
   3  -2   6   -0.61    0.73
   3  -2   6    0.95    0.69
   3  -2   6    0.33    0.78
  -3   2  -6   -0.39    0.66
  -3   2  -6   -1.59    0.99
   3   2   6    0.82    0.59
  -3   2  -6    1.37    1.51
  -3   2  -6    0.38    0.70
   3  -2   5   -0.67    0.72
   3  -2   5   -1.26    1.08
   3  -2   5   -1.11    0.58
   3  -2   5    0.42    0.86
   3  -2   5    0.90    0.75
  -3   2  -5   -0.71    0.64
   3   2   5    0.35    0.17
   3   2   5    0.08    0.59
  -3   2  -5   -0.73    1.05
  -3   2  -5   -0.15    0.66
  -3   2  -5    1.27    0.89
   3  -2   4    0.57    0.88
   3  -2   4    0.59    0.70
  -3  -2  -4    0.91    0.38
   3  -2   4    0.66    0.67
   3  -2   4    0.13    0.59
  -3  -2  -4    1.03    0.30
   3  -2   4    0.49    1.11
  -3   2  -4   -0.52    0.97
   3   2   4    0.20    0.17
   3   2   4    0.62    0.17
   3   2   4    0.97    0.32
  -3   2  -4    0.28    0.69
   3   2   4    0.63    0.68
  -3  -2  -3    4.30    0.54
   3  -2   3    3.14    1.17
  -3  -2  -3    3.89    0.59
   3  -2   3    4.80    0.77
   3  -2   3    3.98    0.78
   3  -2   3    3.51    0.83
   3  -2   3    5.02    1.06
   3   2   3    4.23    0.40
   3   2   3    4.88    0.56
  -3   2  -3    3.22    1.09
  -3   2  -3    4.53    0.85
  -3   2  -3    4.54    0.82
   3   2   3    4.24    0.83
   3  -2   2    2.55    0.64
  -3  -2  -2    1.50    0.73
   3  -2   2    3.18    0.77
   3  -2   2    1.11    0.99
   3  -2   2    2.72    0.87
  -3  -2  -2    2.61    0.56
   3  -2   2    2.13    0.59
   3   2   2    2.45    0.76
   3   2   2    2.33    0.43
  -3   2  -2    2.22    0.75
  -3   2  -2    1.69    0.68
   3   2   2    2.48    0.58
  -3   2  -2    2.55    1.04
  -3  -2  -1    5.63    0.84
   3  -2   1    2.67    1.00
   3  -2   1    4.22    0.59
  -3  -2  -1    4.41    0.73
   3  -2   1    4.02    0.85
   3  -2   1    4.95    0.67
   3  -2   1    5.46    0.85
  -3   2  -1    3.82    0.74
   3   2   1    4.35    0.73
   3   2   1    3.80    0.54
  -3   2  -1    3.17    1.02
  -3   2  -1    3.40    0.73
   3   2   1    5.43    0.89
   3  -2   0    2.74    0.51
  -3  -2   0    2.04    0.40
   3  -2   0    2.60    0.69
   3  -2   0    2.89    0.47
  -3  -2   0    2.75    0.70
  -3  -2   0    4.18    0.82
   3  -2   0    1.28    0.83
  -3  -2   0    3.34    0.93
   3  -2   0    3.26    0.78
  -3   2   0    3.54    0.67
  -3   2   0    3.05    0.95
  -3   2   0    3.90    0.69
   3   2   0    3.14    0.82
   3   2   0    3.21    0.56
   3   2   0    2.91    0.73
   3  -2  -1    3.71    0.78
   3  -2  -1    2.24    0.37
  -3  -2   1    2.76    0.55
   3  -2  -1    2.09    0.77
   3  -2  -1    3.63    0.71
  -3  -2   1    2.66    0.76
  -3  -2   1    2.40    0.82
  -3  -2   1    2.72    0.51
  -3  -2   1    1.23    0.89
  -3   2   1    2.83    0.63
   3   2  -1    1.98    0.77
  -3   2   1    1.76    0.78
   3   2  -1    2.94    0.83
   3   2  -1    2.63    0.60
  -3   2   1    2.18    0.57
  -3  -2   2    1.10    0.72
  -3  -2   2   -0.44    0.91
  -3  -2   2    1.17    0.71
   3  -2  -2    1.38    0.59
  -3  -2   2   -0.66    0.48
   3  -2  -2    1.32    0.60
  -3  -2   2    0.42    0.47
  -3   2   2    0.29    0.54
   3   2  -2    0.52    0.71
  -3   2   2    1.07    0.48
   3   2  -2    0.48    0.55
   3  -2  -3    8.01    0.80
  -3  -2   3    7.72    1.38
  -3  -2   3    7.64    0.94
   3  -2  -3    6.73    0.76
  -3  -2   3    8.30    0.89
  -3  -2   3    7.26    0.85
  -3  -2   3    6.26    1.08
   3   2  -3    7.63    1.07
   3   2  -3    6.91    0.88
  -3   2   3    7.37    0.92
  -3   2   3    6.59    0.75
  -3   2   3    7.95    0.65
  -3  -2   4   78.14    2.90
  -3  -2   4   76.96    3.04
   3  -2  -4   77.50    2.62
  -3  -2   4   73.08    3.21
  -3  -2   4   79.41    2.91
  -3   2   4   78.48    2.67
  -3   2   4   76.75    2.48
   3   2  -4   81.78    3.07
  -3   2   4   78.80    2.74
   3   2  -4   77.96    2.96
   3   2  -4   74.96    3.24
  -3  -2   5    5.54    1.47
  -3  -2   5    7.62    0.98
  -3  -2   5    7.05    1.21
  -3  -2   5    6.60    1.06
   3  -2  -5    6.76    0.61
   3   2  -5    8.70    1.14
  -3   2   5    5.99    0.72
  -3   2   5    5.95    0.69
   3   2  -5    6.02    0.97
   3   2  -5    5.16    1.14
  -3   2   5    6.22    0.49
  -3  -2   6   78.59    3.90
  -3  -2   6   77.77    3.92
  -3  -2   6   81.47    3.19
   3  -2  -6   80.25    2.63
  -3   2   6   82.17    2.70
   3   2  -6   83.68    4.82
   3   2  -6   84.80    3.95
  -3   2   6   82.18    2.54
  -3   2   6   81.36    2.74
   3   2  -6   83.97    3.23
  -3  -2   7   84.01    3.57
  -3  -2   7   78.71    3.14
  -3  -2   7   78.80    3.92
  -3  -2   7   77.42    3.13
   3  -2  -7   76.20    2.51
  -3   2   7   68.34    2.57
  -3   2   7   77.24    2.42
  -3   2   7   77.93    2.55
   3   2  -7   77.92    3.50
   3   2  -7   78.84    3.09
  -3  -2   8   -2.01    1.13
  -3  -2   8    0.44    0.97
  -3  -2   8    1.12    0.83
   3  -2  -8    0.10    0.36
  -3  -2   8    0.74    0.74
   3   2  -8    0.47    0.80
  -3   2   8    1.13    0.44
   3   2  -8    0.84    0.80
   3   2  -8   -0.36    0.95
  -3   2   8   -0.21    0.28
  -3   2   8   -0.03    0.45
  -3  -2   9   -0.41    1.41
  -3  -2   9    0.42    1.07
   3  -2  -9    0.62    0.38
  -3  -2   9   -0.36    0.85
  -3  -2   9    2.09    0.89
  -3   2   9    1.60    0.47
  -3   2   9    0.90    0.36
  -3   2   9    0.65    0.47
   3   2  -9    1.20    0.82
   3   2  -9   -0.39    0.87
  -3  -2  10   -0.64    0.84
   3  -2 -10    0.56    0.41
  -3  -2  10   -0.36    1.05
  -3  -2  10    1.77    0.90
  -3   2  10    1.00    0.37
   3   2 -10    1.68    1.16
   3   2 -10    0.80    0.80
  -3   2  10    1.03    0.47
  -3   2  10    1.40    0.48
  -3  -2  11   -0.44    1.18
  -3  -2  11    0.26    0.91
   3  -2 -11    0.17    0.43
  -3  -2  11    1.34    0.92
  -3  -2  11   -1.06    1.35
   3   2 -11    1.07    1.16
  -3   2  11    0.56    0.97
  -3   2  11    0.66    0.40
   3   2 -11    1.71    0.81
  -3   2  11    0.92    0.48
  -3  -2  12   -0.65    1.03
  -3  -2  12   -0.24    0.91
   3  -2 -12   -0.29    0.43
  -3  -2  12   -3.79    1.50
  -3  -2  12   -0.83    0.82
   3   2 -12   -1.28    1.09
  -3   2  12    0.45    0.46
   3   2 -12    0.60    0.69
  -3   2  12   -0.48    0.60
  -3   2  12   -0.42    0.41
  -3  -2  13    0.03    0.92
   3  -2 -13    0.07    0.48
  -3  -2  13    1.17    0.84
  -3  -2  13   -0.64    1.11
  -3  -2  13   -4.72    1.43
   3   2 -13   -0.60    1.20
  -3   2  13    0.25    0.46
   3   2 -13   -0.26    0.79
  -3   2  13    0.43    0.52
  -3   2  13    0.13    0.74
  -3  -2  14    0.56    1.33
  -3  -2  14   -2.78    1.38
  -3  -2  14    0.28    0.98
   3  -2 -14    0.17    0.55
  -3  -2  14   -0.69    0.99
  -3   2  14    0.30    0.75
  -3   2  14    0.06    0.57
  -3   2  14    0.44    0.51
   3   2 -14    0.55    0.86
   3   2 -14   -0.18    1.06
  -3  -2  15   -0.12    1.38
  -3  -2  15   -3.64    1.71
  -3  -2  15    2.47    1.07
  -3  -2  15    0.98    1.13
   3   2 -15    2.07    0.95
  -3   2  15    1.76    0.67
  -3   2  15    2.09    0.94
   3   2 -15    1.10    1.44
  -3  -2  16    6.04    2.42
  -3  -2  16   11.38    1.62
  -3  -2  16   13.86    1.69
  -3  -2  16    8.39    1.95
   3   2 -16    9.45    1.36
  -3   2  16    8.33    1.02
  -3   2  16   10.58    1.18
   3   2 -16    9.98    2.05
  -3   2  16   10.47    1.43
  -3  -2  17   -2.62    1.62
  -3  -2  17   -1.18    1.38
  -3  -2  17    2.30    1.20
  -3  -2  17    0.56    1.03
  -3   2  17    0.41    0.65
   3   2 -17    0.32    1.31
  -3   2  17    1.10    0.99
  -3   2  17    0.48    0.72
  -3   2  17    0.36    0.57
   3   2 -17    1.96    0.92
  -3  -2  18   -4.19    1.81
  -3  -2  18   -0.09    1.10
  -3  -2  18    1.58    1.27
  -3  -2  18    1.14    1.51
  -3   2  18    0.00    0.69
   3   2 -18    0.94    1.53
  -3   2  18    0.02    0.57
  -3   2  18    0.17    0.98
   3   2 -18    1.48    0.98
  -3  -2  19   30.98    3.42
  -3  -2  19   33.45    4.13
   3  -2 -19   44.17    3.37
  -3  -2  19   33.45    3.13
  -3  -2  19   32.02    2.54
  -3   2  19   31.01    1.98
   3   2 -19   34.85    3.23
  -3   2  19   32.95    2.11
  -3   2  19   33.79    1.62
  -3   2  19   29.55    2.35
   3   2 -19   31.80    2.09
  -3  -2  20    1.93    2.26
  -3  -2  20   -1.16    1.18
  -3  -2  20    1.30    1.64
  -3  -2  20    1.59    1.26
   3  -2 -20    1.72    0.94
   3   2 -20    1.18    1.60
  -3   2  20    2.94    0.97
  -3   2  20    1.13    0.96
  -3   2  20    0.34    1.15
  -3   2  20    1.94    0.76
   3   2 -20    2.66    1.09
   3  -2 -21    0.57    0.90
  -3  -2  21   -0.51    2.02
  -3  -2  21   -1.00    1.25
  -3  -2  21   -1.03    1.19
  -3  -2  21   -2.42    1.71
  -3   2  21   -1.27    1.02
  -3   2  21    0.86    0.89
   3   2 -21    0.73    1.55
  -3   2  21    0.43    0.93
   3   2 -21    1.27    0.98
  -3   2  21    0.62    0.74
  -3  -2  22    0.86    1.43
  -3  -2  22   -0.51    1.57
   3  -2 -22    0.34    0.91
  -3  -2  22   -0.96    1.31
   3   2 -22    0.12    0.92
  -3   2  22    0.45    0.95
  -3   2  22   -0.04    0.92
  -3   2  22   -0.28    1.20
   3   2 -22   -0.11    1.60
  -3   2  22    0.17    0.75
  -3  -2  23   -1.20    1.85
  -3  -2  23   -2.14    2.08
  -3  -2  23    2.37    1.54
   3  -2 -23   -0.15    0.96
  -3  -2  23   -1.14    1.32
  -3   2  23    1.25    1.35
  -3   2  23    0.79    1.03
   3   2 -23   -1.86    1.56
  -3   2  23    0.82    0.84
  -3   2  23    2.02    1.12
  -3  -2  24    1.77    1.55
  -3  -2  24    0.34    1.41
  -3  -2  24    0.37    1.77
   3  -2 -24    0.35    1.09
  -3  -2  24    0.43    2.16
  -3   2  24   -1.76    0.80
   3   2 -24   -1.06    1.10
  -3   2  24    0.74    1.12
  -3   2  24   -1.03    1.01
   3   2 -24    2.40    1.85
  -3   2  24    0.29    1.32
  -3  -2  25    8.43    2.59
   3  -2 -25   11.45    1.77
  -3  -2  25   14.45    3.45
  -3  -2  25   11.45    2.87
  -3  -2  25    6.77    1.83
   3   2 -25   10.23    1.51
  -3   2  25   10.41    1.78
  -3   2  25    9.05    2.27
  -3   2  25    8.23    1.29
  -3   2  25    7.19    1.57
  -3  -2  26    0.19    1.56
  -3  -2  26    1.57    2.25
  -3  -2  26   -0.22    2.43
   3  -2 -26    2.17    1.34
  -3  -2  26    1.69    1.82
   3   2 -26    0.79    2.48
   3   2 -26    2.68    1.12
  -3   2  26    1.21    1.04
  -3   2  26    3.86    1.90
  -3   2  26    1.07    1.23
  -3   2  26    1.48    1.29
   3  -2 -27    0.32    1.33
  -3  -2  27   -1.14    2.29
  -3  -2  27    1.27    1.81
  -3  -2  27    1.32    1.48
  -3  -2  27   -0.11    2.21
   3   2 -27    1.36    2.18
  -3   2  27    1.41    1.61
  -3   2  27   -0.14    1.33
   3   2 -27   -0.52    0.99
  -3   2  27   -0.55    1.06
  -3   2  27    1.42    1.38
  -3  -2  28    4.07    2.60
  -3  -2  28    0.73    1.86
  -3  -2  28    1.01    2.56
   3  -2 -28    3.62    1.55
  -3  -2  28    3.36    2.11
  -3  -2  28    4.82    1.97
   3   2 -28    2.86    1.19
   3   2 -28    3.10    2.31
  -3   2  28    3.02    1.55
  -3   2  28    0.94    1.47
  -3   2  28    4.13    1.76
  -3   2  28    3.81    1.38
   3  -2 -29    1.73    1.49
  -3  -2  29    0.93    1.92
  -3  -2  29   -1.40    1.80
  -3  -2  29    0.23    3.85
  -3  -2  29    5.60    2.95
  -3  -2  29    2.00    1.70
  -3   2  29    0.51    1.31
  -3   2  29   -1.39    1.61
  -3   2  29   -0.23    1.51
  -3   2  29    1.45    1.71
   3   2 -29    2.95    2.21
  -3  -2  30    0.63    2.89
  -3  -2  30   -1.86    2.19
   3  -2 -30   -0.61    1.37
  -3  -2  30    2.23    2.73
  -3  -2  30   -0.43    1.66
  -3  -2  30   -1.03    2.14
  -3   2  30    0.24    1.56
  -3   2  30    1.14    1.59
   3   2 -30   -1.24    2.24
  -3   2  30    0.51    1.74
  -3   2  30    3.21    1.79
   3  -3  28    5.95    3.01
   3  -3  28    0.60    2.34
   3  -3  28    0.06    2.66
   3   3  28    0.59    0.88
  -3   3 -28    0.60    2.31
   3   3  28   -0.41    1.28
   3   3  28    2.23    1.39
   3  -3  27    2.92    1.79
   3  -3  27    2.97    2.83
   3  -3  27    0.15    2.17
   3  -3  27    3.32    2.39
   3  -3  27    1.82    2.92
   3   3  27    4.34    1.47
   3   3  27    1.56    1.06
   3   3  27    2.24    1.30
   3   3  27    1.78    0.88
  -3   3 -27    2.49    2.49
  -3   3 -27    1.55    1.27
   3  -3  26    0.35    1.87
   3  -3  26   -1.49    2.52
   3  -3  26    1.26    1.70
   3  -3  26    0.36    2.52
   3  -3  26    0.32    1.98
   3   3  26   -0.49    1.09
  -3   3 -26   -0.27    1.87
   3   3  26    0.28    1.11
   3   3  26    0.39    0.74
  -3   3 -26    1.52    1.14
   3   3  26   -0.89    0.91
   3  -3  25    2.53    1.98
   3  -3  25    1.56    1.71
   3  -3  25    2.52    2.63
   3  -3  25    2.24    2.66
   3  -3  25    0.90    1.99
   3   3  25    0.77    0.72
   3   3  25   -1.01    0.85
   3   3  25   -0.37    0.99
  -3   3 -25   -0.15    0.98
  -3   3 -25    2.33    2.28
   3  -3  24    5.95    2.10
   3  -3  24    6.22    2.08
   3  -3  24    4.33    1.89
   3  -3  24    6.31    3.83
   3  -3  24    6.82    2.89
   3   3  24    4.25    1.16
   3   3  24    5.02    0.96
   3   3  24    4.44    0.80
  -3   3 -24    4.94    1.39
  -3   3 -24    4.68    2.22
   3  -3  23    0.35    2.57
   3  -3  23    0.56    1.70
   3  -3  23    2.21    2.15
   3  -3  23   -0.35    1.50
   3  -3  23    1.67    1.86
   3   3  23    1.13    0.92
   3   3  23    2.36    0.65
   3   3  23    2.03    0.75
  -3   3 -23    3.38    2.14
  -3   3 -23    0.51    1.13
   3  -3  22    7.38    3.00
   3  -3  22    8.93    2.70
   3  -3  22   11.27    2.17
   3  -3  22   11.42    2.15
  -3   3 -22   11.64    3.16
  -3   3 -22    7.94    2.47
   3   3  22    9.94    0.90
  -3   3 -22    7.27    1.45
   3   3  22    8.99    1.07
   3  -3  21   25.80    2.75
   3  -3  21   32.57    3.22
   3  -3  21   33.94    4.07
   3  -3  21   34.78    3.25
  -3   3 -21   33.44    2.32
  -3   3 -21   36.41    4.52
   3   3  21   32.88    1.28
  -3   3 -21   36.69    3.68
   3  -3  20    3.90    1.70
   3  -3  20    5.26    2.17
   3  -3  20    9.61    2.87
   3  -3  20    6.22    1.77
   3  -3  20    5.69    1.70
  -3   3 -20    6.80    1.35
  -3   3 -20    9.97    2.67
   3  -3  19   -2.68    1.87
   3  -3  19   -0.60    1.11
   3  -3  19   -0.99    1.29
   3  -3  19    0.14    1.55
   3  -3  19    0.91    1.29
  -3   3 -19    0.32    1.01
  -3   3 -19    3.00    2.35
  -3   3 -19    0.39    1.81
   3  -3  18    6.20    2.61
   3  -3  18    7.01    1.74
   3  -3  18    5.64    1.73
   3  -3  18    7.11    2.31
   3  -3  18    7.95    1.77
  -3   3 -18   10.26    2.31
  -3   3 -18    5.80    2.96
  -3   3 -18    8.06    1.47
   3  -3  17   14.31    2.17
   3  -3  17   13.50    3.00
   3  -3  17   12.43    1.92
   3  -3  17   16.35    2.19
   3  -3  17   16.85    2.83
  -3   3 -17   15.50    1.71
  -3   3 -17   13.03    2.51
  -3   3 -17   14.18    2.96
   3  -3  16    6.57    1.44
   3  -3  16    5.55    1.84
   3  -3  16    2.27    1.42
   3  -3  16    4.37    1.53
   3  -3  16    1.29    2.24
  -3   3 -16    8.10    1.42
  -3   3 -16    6.84    2.23
  -3   3 -16    9.34    2.22
   3  -3  15    2.86    1.29
   3  -3  15    3.47    1.39
   3  -3  15    6.78    2.00
   3  -3  15    2.17    2.25
   3  -3  15    4.52    1.54
  -3   3 -15    5.85    1.93
  -3   3 -15    4.63    1.24
  -3   3 -15    6.37    2.21
   3  -3  14   -0.81    2.21
   3  -3  14   -0.90    2.00
   3  -3  14   -0.04    1.25
   3  -3  14    1.09    1.13
  -3   3 -14    3.03    1.62
  -3   3 -14    0.31    1.74
  -3   3 -14    2.55    1.10
   3  -3  13    1.80    2.20
   3  -3  13    3.37    1.41
   3  -3  13    5.46    1.37
   3  -3  13    1.47    1.25
   3  -3  13    6.84    1.87
   3   3  13    5.02    1.08
  -3   3 -13    7.31    1.20
  -3   3 -13    6.18    1.84
  -3   3 -13    3.92    2.00
   3  -3  12   -2.59    1.72
   3  -3  12   -0.80    1.12
   3  -3  12    0.24    1.34
   3  -3  12    0.34    0.93
   3  -3  12    1.46    1.12
  -3   3 -12    1.20    1.48
  -3   3 -12    1.42    1.04
   3   3  12    0.15    0.74
  -3   3 -12   -0.69    1.35
   3  -3  11   -1.91    1.06
   3  -3  11   -0.82    1.24
   3  -3  11   -2.13    1.66
   3  -3  11    1.56    0.99
   3  -3  11    0.16    1.07
  -3   3 -11   -1.51    1.36
  -3   3 -11    2.05    1.25
   3   3  11    1.26    0.79
  -3   3 -11    2.57    1.08
   3  -3  10    0.28    0.91
   3  -3  10   -4.88    1.45
   3  -3  10   -1.95    0.91
   3  -3  10    0.12    1.05
   3  -3  10   -0.51    1.19
  -3   3 -10    0.11    0.66
  -3   3 -10   -1.86    1.30
   3   3  10   -0.46    0.70
  -3   3 -10    0.05    1.34
   3  -3   9    9.25    1.47
   3  -3   9    6.22    1.58
   3  -3   9    5.57    2.29
   3  -3   9    6.54    1.35
   3  -3   9    7.95    1.30
  -3   3  -9   11.00    2.16
  -3   3  -9   10.77    1.87
  -3   3  -9    8.92    1.30
   3   3   9    6.85    1.05
   3  -3   8   31.14    2.06
   3  -3   8   26.77    2.93
   3  -3   8   27.92    2.37
   3  -3   8   29.59    2.09
   3  -3   8   27.35    1.89
  -3   3  -8   29.27    3.03
  -3   3  -8   24.96    1.83
   3   3   8   28.59    1.74
  -3   3  -8   29.18    2.36
   3  -3   7   -1.82    1.41
   3  -3   7    3.56    0.96
   3  -3   7   -0.06    1.00
   3  -3   7    0.20    0.86
   3  -3   7    3.36    1.15
  -3   3  -7    1.75    1.41
   3   3   7    2.27    0.26
  -3   3  -7    3.04    1.17
  -3   3  -7    3.60    1.01
   3   3   7    2.38    0.24
   3   3   7    3.82    0.93
   3  -3   6   -2.73    1.15
   3  -3   6   -0.59    0.81
   3  -3   6   -0.21    0.69
   3  -3   6   -0.23    0.96
   3  -3   6   -0.33    0.79
   3   3   6    0.45    0.82
   3   3   6   -0.05    0.27
   3   3   6    0.26    0.24
  -3   3  -6   -1.85    0.68
  -3   3  -6   -0.01    1.16
   3  -3   5   -0.68    1.21
  -3  -3  -5    1.12    0.33
  -3  -3  -5    1.59    0.43
   3  -3   5    1.14    0.88
   3  -3   5    1.66    0.77
   3  -3   5    0.08    0.98
   3  -3   5   -0.59    0.92
   3   3   5    0.63    0.33
  -3   3  -5    1.82    0.90
  -3   3  -5    1.04    0.86
   3   3   5    1.74    0.85
  -3   3  -5    1.10    1.23
   3  -3   4   11.97    1.56
   3  -3   4    6.18    1.65
  -3  -3  -4    9.30    0.78
   3  -3   4   10.81    1.18
  -3  -3  -4    9.30    0.93
   3  -3   4    9.11    1.25
   3  -3   4    7.61    0.98
   3   3   4    9.44    0.76
  -3   3  -4   11.56    1.27
   3   3   4    9.74    1.26
  -3   3  -4    7.53    1.18
  -3   3  -4   12.90    1.87
  -3  -3  -3    0.42    0.52
  -3  -3  -3   -1.09    0.54
   3  -3   3   -0.75    0.85
   3  -3   3   -1.55    1.10
   3  -3   3   -0.48    0.54
   3  -3   3    1.09    0.67
   3  -3   3   -1.63    0.77
  -3   3  -3   -1.04    0.68
  -3   3  -3   -0.64    0.73
  -3   3  -3   -1.42    0.94
   3   3   3    0.36    0.84
   3   3   3    0.32    0.43
   3   3   3    0.01    0.52
   3  -3   2   -0.82    0.99
  -3  -3  -2    1.84    0.66
   3  -3   2    2.57    0.88
   3  -3   2    2.13    0.96
  -3  -3  -2    3.48    0.90
   3  -3   2    2.16    0.57
   3   3   2    2.21    0.91
  -3   3  -2    0.04    0.73
   3   3   2    1.40    0.52
   3   3   2    0.99    0.66
  -3   3  -2    1.69    1.11
  -3   3  -2    3.20    0.92
   3  -3   1    3.42    0.97
   3  -3   1    3.02    0.54
  -3  -3  -1    3.61    0.92
   3  -3   1    1.20    1.06
   3  -3   1    3.53    0.94
  -3  -3  -1    3.94    0.97
   3  -3   1    5.22    0.67
   3   3   1    2.85    0.64
  -3   3  -1    4.40    1.21
  -3   3  -1    3.83    0.86
   3   3   1    2.46    0.78
  -3   3  -1    1.69    0.83
   3   3   1    4.12    1.00
   3  -3   0   15.79    1.76
  -3  -3   0   13.31    1.31
   3  -3   0   16.21    1.44
   3  -3   0   16.12    1.67
  -3  -3   0   13.29    1.55
  -3  -3   0   14.57    1.44
   3  -3   0   14.68    0.85
  -3   3   0   16.64    1.68
  -3   3   0   16.19    1.77
   3   3   0   13.61    1.34
   3   3   0   15.44    1.52
   3   3   0    9.99    1.03
  -3  -3   1    2.99    0.53
  -3  -3   1    4.67    1.02
   3  -3  -1    3.35    0.90
  -3  -3   1    2.16    1.11
   3  -3  -1    2.90    1.00
   3  -3  -1    3.38    0.91
  -3  -3   1    2.69    0.50
  -3  -3   1    3.34    0.94
   3   3  -1    2.71    0.91
  -3   3   1    3.79    0.87
   3   3  -1    2.46    0.70
  -3   3   1    2.46    1.01
  -3   3   1    3.95    0.81
   3   3  -1    3.45    1.03
  -3  -3   2    1.27    0.92
  -3  -3   2    0.31    0.47
   3  -3  -2    0.71    0.69
  -3  -3   2    0.08    0.52
  -3  -3   2   -2.17    0.96
  -3  -3   2    1.53    0.89
   3  -3  -2    0.75    0.70
  -3   3   2   -0.88    1.00
   3   3  -2    1.13    0.93
   3   3  -2    0.79    0.84
  -3   3   2    0.84    0.60
   3   3  -2    0.28    0.63
  -3   3   2    0.61    0.68
   3  -3  -3   59.16    2.43
  -3  -3   3   53.77    2.28
  -3  -3   3   56.37    2.86
  -3  -3   3   56.69    2.71
  -3  -3   3   54.42    2.33
   3  -3  -3   58.39    2.63
  -3  -3   3   55.92    3.19
  -3   3   3   57.06    2.44
   3   3  -3   56.60    2.55
   3   3  -3   62.21    2.80
  -3   3   3   59.22    2.29
   3   3  -3   61.49    2.97
  -3   3   3   56.17    2.58
  -3  -3   4   15.58    2.10
   3  -3  -4   22.15    1.34
  -3  -3   4   20.00    1.74
  -3  -3   4   18.75    1.80
  -3  -3   4   17.89    1.34
   3  -3  -4   17.13    1.23
   3  -3  -4   20.57    1.35
  -3   3   4   19.56    1.20
  -3   3   4   20.61    1.39
   3   3  -4   17.86    1.67
   3   3  -4   17.60    1.71
   3   3  -4   20.06    1.57
  -3   3   4   18.74    1.42
  -3  -3   5   -0.15    0.69
   3  -3  -5    0.34    0.50
  -3  -3   5    1.14    0.68
  -3  -3   5    0.33    0.88
  -3  -3   5   -1.77    1.13
   3  -3  -5    1.33    0.55
  -3  -3   5    0.38    0.93
  -3   3   5   -0.04    0.55
   3   3  -5    1.08    1.00
   3   3  -5    0.20    0.89
  -3   3   5    1.28    0.52
   3   3  -5   -0.17    0.68
  -3  -3   6   70.63    3.02
  -3  -3   6   70.51    3.02
  -3  -3   6   71.88    3.97
  -3  -3   6   73.00    3.26
   3  -3  -6   69.26    2.48
  -3  -3   6   70.39    3.49
   3  -3  -6   69.02    2.42
   3   3  -6   72.89    3.58
   3   3  -6   70.88    3.21
   3   3  -6   72.61    3.15
  -3   3   6   71.93    2.45
  -3   3   6   70.72    2.82
  -3   3   6   72.85    2.62
   3  -3  -7   31.82    1.29
   3  -3  -7   35.21    1.35
  -3  -3   7   33.78    2.07
  -3  -3   7   35.71    2.07
  -3  -3   7   32.53    2.43
  -3  -3   7   38.14    2.31
  -3  -3   7   31.49    2.90
   3   3  -7   33.98    2.15
   3   3  -7   31.08    2.45
  -3   3   7   35.13    1.77
  -3   3   7   33.02    1.39
  -3   3   7   34.26    1.44
  -3  -3   8    3.57    1.08
  -3  -3   8    4.69    1.05
   3  -3  -8    4.20    0.40
  -3  -3   8    4.73    1.43
   3  -3  -8    4.26    0.39
  -3  -3   8    3.79    1.04
  -3   3   8    4.05    0.51
   3   3  -8    5.11    1.16
  -3   3   8    2.97    0.42
  -3   3   8    3.21    0.77
   3   3  -8    6.06    1.53
  -3  -3   9   -2.92    1.48
  -3  -3   9   -0.93    0.93
  -3  -3   9    1.01    1.04
  -3  -3   9   -1.38    0.88
  -3   3   9    0.46    0.65
   3   3  -9    1.04    1.02
   3   3  -9    0.38    1.17
  -3   3   9    0.28    0.33
  -3  -3  10    2.84    1.33
  -3  -3  10    3.15    1.17
  -3  -3  10    0.45    1.86
  -3  -3  10    1.63    1.12
  -3  -3  10    1.49    1.14
   3   3 -10    5.67    1.24
  -3   3  10    3.39    0.47
   3   3 -10    4.19    1.54
  -3   3  10    3.51    0.81
  -3  -3  11    0.00    1.14
  -3  -3  11   -1.28    0.96
  -3  -3  11   -1.14    1.04
  -3  -3  11   -1.40    0.97
  -3  -3  11   -5.43    1.53
  -3   3  11    0.60    0.68
   3   3 -11   -0.70    1.25
   3   3 -11    1.87    0.94
  -3   3  11    0.32    0.37
  -3  -3  12   -2.48    1.79
  -3  -3  12    2.11    1.23
  -3  -3  12   -0.90    1.06
  -3  -3  12    2.55    1.23
  -3  -3  12    2.34    1.37
   3   3 -12    0.59    1.04
   3   3 -12    0.97    1.28
  -3   3  12    0.81    0.73
  -3   3  12    1.66    0.45
  -3  -3  13    0.27    1.30
  -3  -3  13    1.54    1.15
  -3  -3  13   -0.71    1.11
  -3  -3  13   -1.92    1.91
  -3  -3  13    0.81    1.26
   3   3 -13    0.85    1.49
  -3   3  13    1.51    0.50
   3   3 -13    2.51    1.17
  -3   3  13    1.34    0.71
  -3  -3  14   -0.09    1.20
  -3  -3  14   -1.73    1.93
  -3  -3  14    2.26    2.03
  -3  -3  14    2.41    1.37
  -3  -3  14    0.04    2.48
  -3   3  14    2.05    0.54
   3   3 -14    3.01    1.67
  -3   3  14    1.19    0.69
   3   3 -14    2.42    0.97
  -3  -3  15    5.05    1.92
  -3  -3  15    3.77    2.28
  -3  -3  15    4.04    1.47
  -3  -3  15    3.66    1.45
  -3  -3  15    4.78    1.44
   3   3 -15    5.88    1.87
   3   3 -15    6.43    1.41
  -3   3  15    5.20    0.74
  -3  -3  16    1.57    1.41
  -3  -3  16    3.05    1.71
  -3  -3  16    3.08    1.45
  -3  -3  16   -1.72    2.06
  -3  -3  16   -0.46    1.15
   3   3 -16    1.39    1.06
  -3   3  16    1.68    0.38
   3   3 -16    0.98    1.60
  -3   3  16    1.42    0.62
  -3  -3  17    2.97    1.41
  -3  -3  17    3.35    1.57
  -3  -3  17   -0.16    1.93
  -3  -3  17    2.58    1.50
  -3  -3  17    4.11    1.92
  -3   3  17    2.72    0.72
  -3   3  17    1.40    0.48
   3   3 -17    2.53    1.16
   3   3 -17    1.24    1.48
  -3   3  17    1.67    0.77
  -3   3  17    3.03    0.55
  -3  -3  18    0.75    1.42
  -3  -3  18    3.34    1.56
  -3  -3  18    4.86    2.70
  -3  -3  18    2.38    1.96
  -3  -3  18    2.92    1.46
  -3   3  18    3.29    0.58
   3   3 -18    4.39    1.95
  -3   3  18    3.02    0.64
  -3   3  18    3.59    0.81
  -3   3  18    3.58    0.85
  -3  -3  19    0.47    2.04
  -3  -3  19    2.19    1.76
  -3  -3  19    0.73    1.35
  -3  -3  19    1.75    1.50
  -3  -3  19   -1.54    1.15
  -3   3  19    0.32    0.73
   3   3 -19    0.13    1.41
  -3   3  19    0.51    0.67
  -3   3  19    0.15    0.58
  -3   3  19    1.17    0.57
  -3  -3  20    0.74    1.53
  -3  -3  20    0.50    2.28
  -3  -3  20    0.47    1.38
  -3  -3  20   -0.42    1.29
  -3  -3  20    0.47    1.84
   3   3 -20    0.62    1.00
  -3   3  20   -0.83    0.58
  -3   3  20    1.49    0.79
   3   3 -20    1.21    2.14
  -3   3  20    0.42    0.56
  -3  -3  21    0.49    1.49
  -3  -3  21   -0.12    1.29
  -3  -3  21    0.03    2.65
  -3  -3  21    0.64    1.89
  -3  -3  21    0.42    1.51
  -3   3  21   -0.19    0.59
  -3   3  21    0.27    0.80
  -3   3  21   -0.02    0.73
   3   3 -21    1.36    1.57
   3   3 -21    0.82    1.13
  -3   3  21   -0.54    0.64
  -3  -3  22    1.98    1.78
  -3  -3  22    1.16    2.04
  -3  -3  22    1.45    1.57
  -3  -3  22   -1.49    2.37
  -3  -3  22    0.24    1.35
  -3   3  22    0.09    0.66
  -3   3  22   -0.49    0.71
   3   3 -22   -0.42    1.84
  -3   3  22    0.50    0.89
  -3   3  22   -0.71    0.74
   3   3 -22   -0.56    1.05
  -3  -3  23    0.68    1.46
  -3  -3  23    2.55    2.54
  -3  -3  23    1.05    2.15
  -3  -3  23   -1.15    1.62
  -3  -3  23   -0.03    1.73
   3   3 -23    2.70    1.24
  -3   3  23    0.77    0.75
  -3   3  23    1.08    0.76
  -3   3  23    1.39    0.92
   3   3 -23    1.73    1.99
  -3   3  23    0.21    0.94
  -3  -3  24   -1.47    1.77
  -3  -3  24    2.32    1.79
  -3  -3  24    2.80    1.72
  -3  -3  24    0.90    2.38
  -3  -3  24    6.15    3.05
  -3   3  24   -0.01    0.88
  -3   3  24    0.40    0.76
   3   3 -24    0.04    1.96
   3   3 -24   -0.12    1.15
  -3   3  24    0.84    0.95
  -3   3  24    0.95    1.10
  -3  -3  25    4.34    1.86
  -3  -3  25    0.62    2.03
  -3  -3  25    1.63    2.44
  -3  -3  25    2.71    2.68
  -3  -3  25   -0.17    1.90
   3   3 -25    2.19    2.28
  -3   3  25    0.70    0.87
  -3   3  25    1.79    1.13
  -3   3  25    0.03    0.90
   3   3 -25   -0.90    1.70
  -3   3  25    1.33    1.22
  -3  -3  26    5.85    1.92
  -3  -3  26    1.88    2.50
  -3  -3  26    0.84    1.94
  -3  -3  26    2.73    2.79
  -3  -3  26    1.04    1.92
  -3   3  26    1.15    0.92
   3   3 -26    1.69    2.29
  -3   3  26    1.91    1.11
   3   3 -26    3.89    1.37
  -3   3  26    1.42    1.29
  -3   3  26    2.93    1.17
  -3  -3  27    2.94    2.31
  -3  -3  27    3.69    2.76
  -3  -3  27    1.71    2.40
  -3  -3  27    5.15    2.06
  -3  -3  27    3.66    2.81
  -3   3  27    2.37    1.49
  -3   3  27    0.86    1.16
  -3   3  27    1.37    1.02
   3   3 -27    0.74    1.22
   3   3 -27    1.97    2.45
  -3  -3  28   -2.61    3.60
  -3  -3  28    2.35    3.13
  -3  -3  28    2.70    2.83
  -3  -3  28    6.01    4.85
  -3   3  28    0.13    1.22
   3   3 -28    0.05    1.28
   3   3 -28    3.00    2.56
  -3   3  28    0.13    1.04
  -3   3  28   -0.04    1.46
  -3   3  28    1.22    1.12
   3  -4  24    6.85    3.12
   3  -4  24    5.20    1.97
   3  -4  24    5.31    2.36
   3  -4  24    9.14    2.73
   3   4  24    4.40    1.08
  -3   4 -24    3.30    1.61
   3   4  24    7.43    1.62
   3  -4  23    0.42    2.73
   3  -4  23    5.42    2.89
   3  -4  23    0.14    2.30
   3  -4  23    0.01    2.12
   3  -4  23    1.44    1.68
   3   4  23    0.60    0.82
   3   4  23    1.02    1.28
  -3   4 -23    1.43    1.24
   3  -4  22    3.86    2.62
   3  -4  22    4.02    1.91
   3  -4  22    1.47    2.50
   3  -4  22    0.27    1.86
   3   4  22    0.43    0.72
   3   4  22    1.59    1.24
  -3   4 -22   -0.07    1.19
   3  -4  21   13.76    2.41
   3  -4  21   22.53    3.84
   3  -4  21   11.30    2.99
   3  -4  21    9.09    2.28
   3  -4  21   13.22    2.60
   3   4  21   13.68    1.77
  -3   4 -21    9.76    1.76
   3   4  21    9.78    1.03
   3  -4  20    1.00    2.32
   3  -4  20    1.64    1.55
   3  -4  20    0.26    2.26
   3  -4  20   -1.15    1.69
   3  -4  20   -1.73    1.47
  -3   4 -20    0.49    1.17
   3   4  20    0.29    0.56
  -3   4 -20   -1.24    1.74
   3   4  20   -0.88    1.12
   3  -4  19    0.21    1.55
   3  -4  19    1.69    1.57
   3  -4  19   -0.35    1.70
   3  -4  19    1.55    2.01
   3   4  19   -0.02    0.47
  -3   4 -19   -0.08    1.04
   3   4  19    1.97    1.19
  -3   4 -19    1.36    2.30
  -3   4 -19   -0.29    1.81
   3  -4  18    2.19    2.55
   3  -4  18    4.49    1.72
   3  -4  18    1.72    1.70
   3  -4  18    1.20    1.47
   3  -4  18    2.09    2.29
  -3   4 -18    2.38    1.94
   3   4  18    2.07    1.11
  -3   4 -18    4.53    2.49
  -3   4 -18    2.54    1.08
   3  -4  17   -0.46    2.14
   3  -4  17    1.59    2.36
   3  -4  17    1.80    1.62
   3  -4  17    1.32    1.86
   3  -4  17    1.76    1.49
  -3   4 -17    2.55    1.95
  -3   4 -17    0.83    1.19
   3   4  17    1.57    1.09
  -3   4 -17    1.05    2.21
   3  -4  16    0.13    1.70
   3  -4  16   -4.56    1.83
   3  -4  16   -0.85    1.50
   3  -4  16   -0.34    1.31
   3  -4  16    0.91    2.44
  -3   4 -16    0.19    1.89
   3   4  16   -1.52    0.86
  -3   4 -16    2.22    1.78
  -3   4 -16   -0.50    1.10
   3  -4  15    1.89    1.37
   3  -4  15    1.69    1.41
   3  -4  15    2.57    1.62
   3  -4  15    0.58    1.79
   3  -4  15    0.93    2.06
  -3   4 -15    4.70    2.42
  -3   4 -15    3.91    1.38
  -3   4 -15    3.16    1.73
   3   4  15    2.60    1.15
   3  -4  14    2.46    1.37
   3  -4  14   -1.90    1.10
   3  -4  14    0.65    1.43
   3  -4  14    0.26    1.54
   3  -4  14    0.14    2.02
  -3   4 -14   -0.30    1.09
   3   4  14    2.22    1.06
  -3   4 -14    0.85    1.92
   3  -4  13    2.14    1.34
   3  -4  13    0.69    1.30
   3  -4  13    2.14    1.78
   3  -4  13    1.30    2.00
   3  -4  13    2.04    1.47
   3   4  13    3.67    1.17
  -3   4 -13    0.96    1.94
   3  -4  12   11.10    1.77
   3  -4  12   11.55    2.72
   3  -4  12   11.96    2.33
   3  -4  12   14.42    1.96
   3  -4  12    7.20    1.76
  -3   4 -12    9.64    2.38
   3   4  12   13.73    1.59
  -3   4 -12   12.32    2.69
   3  -4  11    0.17    1.51
   3  -4  11   -0.01    1.08
   3  -4  11   -0.21    1.84
   3  -4  11   -0.36    1.12
   3  -4  11   -1.69    1.20
  -3   4 -11    0.87    1.04
   3   4  11    0.00    0.22
  -3   4 -11    0.28    1.77
   3   4  11   -0.03    1.01
   3   4  11   -0.02    0.19
   3  -4  10   -0.04    1.31
   3  -4  10   -0.51    1.06
   3  -4  10   -1.41    1.05
   3  -4  10    1.60    1.32
   3  -4  10   -3.63    1.58
   3   4  10    0.92    1.02
   3   4  10   -0.09    0.24
  -3   4 -10   -0.59    1.06
  -3   4 -10   -0.64    1.46
   3  -4   9   -0.23    1.12
   3  -4   9   -3.57    1.52
   3  -4   9    1.87    1.54
   3  -4   9    0.04    1.23
   3  -4   9    0.39    1.00
  -3   4  -9   -1.37    1.45
   3   4   9    0.07    0.31
  -3   4  -9    0.16    1.09
   3   4   9    1.39    1.07
   3  -4   8   12.87    3.04
   3  -4   8   14.13    1.71
   3  -4   8   11.82    1.83
   3  -4   8   14.75    1.69
   3  -4   8   15.57    2.27
   3   4   8   11.39    1.49
  -3   4  -8   12.07    2.69
  -3   4  -8   12.39    1.73
   3   4   8   13.89    0.87
   3  -4   7   24.22    1.94
   3  -4   7   24.13    3.03
   3  -4   7   22.62    2.20
   3  -4   7   27.72    2.84
   3  -4   7   23.02    1.96
  -3   4  -7   24.83    2.13
   3   4   7   21.64    1.19
  -3   4  -7   28.04    3.23
   3   4   7   25.86    2.14
   3  -4   6   12.23    1.80
   3  -4   6   11.18    2.33
   3  -4   6   16.31    1.57
   3  -4   6   19.10    1.73
   3   4   6   16.71    1.76
  -3   4  -6   14.99    2.49
  -3   4  -6   16.24    1.76
   3   4   6   13.62    1.03
   3  -4   5   71.89    3.52
   3  -4   5   76.87    3.17
   3  -4   5   78.43    3.14
  -3  -4  -5   76.26    2.60
  -3  -4  -5   71.18    2.51
   3  -4   5   72.90    4.22
   3  -4   5   70.00    3.86
  -3   4  -5   71.32    3.36
   3   4   5   76.61    2.80
  -3   4  -5   68.93    4.11
   3   4   5   77.27    3.54
   3  -4   4    4.02    1.37
   3  -4   4    2.65    0.79
  -3  -4  -4    3.37    0.86
   3  -4   4    1.58    1.51
   3  -4   4    4.03    1.38
  -3  -4  -4    3.02    0.72
   3  -4   4    6.53    1.02
  -3   4  -4    3.63    1.21
   3   4   4    2.30    0.65
  -3   4  -4    2.30    1.46
   3   4   4    2.87    1.22
   3  -4   3   36.05    2.61
  -3  -4  -3   40.43    2.11
  -3  -4  -3   39.32    1.96
   3  -4   3   43.07    2.59
   3  -4   3   40.93    1.97
   3  -4   3   39.02    1.90
   3  -4   3   37.92    2.90
  -3   4  -3   42.62    3.05
   3   4   3   41.22    2.54
  -3   4  -3   41.91    2.44
   3   4   3   40.59    1.97
  -3   4  -3   40.31    2.39
   3  -4   2    1.24    0.59
  -3  -4  -2    1.04    0.77
   3  -4   2   -2.54    1.13
   3  -4   2    0.59    0.47
   3  -4   2    0.78    1.05
   3  -4   2    1.95    1.12
  -3  -4  -2    0.81    1.06
  -3   4  -2    0.26    0.86
  -3   4  -2    1.76    1.10
  -3   4  -2    0.21    1.18
   3   4   2    2.16    1.22
   3   4   2    0.71    0.67
  -3  -4  -1    1.41    0.86
   3  -4   1    3.38    1.15
   3  -4   1   -0.79    1.21
  -3  -4  -1    4.61    1.22
   3  -4   1    2.03    0.43
   3  -4   1    1.20    0.34
   3  -4   1    1.67    1.05
  -3   4  -1    2.19    1.25
   3   4   1    2.70    0.80
   3   4   1    1.37    1.15
  -3   4  -1    0.73    0.90
  -3   4  -1    2.54    1.08
  -3  -4   0    6.25    1.48
  -3  -4   0    7.32    1.30
   3  -4   0    7.57    1.59
   3  -4   0    8.70    1.46
   3  -4   0    6.66    1.43
  -3  -4   0    9.18    1.46
  -3   4   0    6.87    1.49
  -3   4   0    7.64    1.20
   3   4   0    8.40    1.48
  -3   4   0    7.82    1.33
   3   4   0    7.26    1.05
   3   4   0   11.74    1.50
  -3  -4   1    3.62    1.28
  -3  -4   1   -0.39    1.17
   3  -4  -1    3.41    1.10
  -3  -4   1    2.09    1.09
   3  -4  -1    2.79    1.26
   3  -4  -1    3.37    1.04
  -3   4   1    4.31    1.02
   3   4  -1    1.08    1.14
   3   4  -1    2.53    0.87
  -3   4   1    2.55    1.13
   3   4  -1    1.55    1.03
  -3   4   1    3.77    1.10
  -3  -4   2    1.15    1.07
   3  -4  -2    1.39    1.03
  -3  -4   2   -2.14    1.16
   3  -4  -2    1.23    0.90
  -3  -4   2    0.37    0.99
  -3  -4   2    1.80    0.48
   3   4  -2    1.12    1.04
   3   4  -2    1.12    1.19
  -3   4   2    1.40    1.03
  -3   4   2   -0.24    0.70
   3  -4  -3    0.52    0.96
  -3  -4   3   -3.71    1.21
  -3  -4   3    0.82    0.69
   3  -4  -3    0.17    0.76
  -3  -4   3    0.21    0.48
  -3  -4   3    0.58    1.00
  -3  -4   3    1.72    1.09
   3   4  -3    1.24    1.13
  -3   4   3    0.12    0.86
  -3   4   3    0.45    0.75
  -3   4   3    0.04    0.84
   3   4  -3    2.45    1.19
  -3  -4   4    6.11    1.51
  -3  -4   4    9.41    1.09
  -3  -4   4    5.26    1.86
   3  -4  -4   10.01    1.20
   3  -4  -4    8.95    1.12
   3  -4  -4   10.36    1.36
  -3  -4   4    7.93    1.58
  -3  -4   4    7.90    0.98
   3   4  -4   10.34    1.79
  -3   4   4    6.97    1.16
  -3   4   4    7.90    1.29
  -3   4   4    8.15    1.07
   3   4  -4   11.21    1.69
  -3  -4   5    0.23    0.68
   3  -4  -5    1.26    0.71
  -3  -4   5    0.64    1.16
   3  -4  -5    0.50    0.60
  -3  -4   5    0.41    0.82
  -3  -4   5   -0.42    1.04
  -3  -4   5   -2.83    1.26
   3   4  -5    1.64    1.30
  -3   4   5    0.33    0.68
  -3   4   5    0.25    0.86
   3   4  -5    1.13    1.18
   3  -4  -6    3.77    0.69
   3  -4  -6    4.47    0.71
  -3  -4   6    1.95    1.82
  -3  -4   6    2.51    1.42
  -3  -4   6    2.57    0.89
  -3  -4   6    2.72    1.02
   3   4  -6    3.85    1.34
   3   4  -6    4.95    1.52
  -3   4   6    4.00    1.09
  -3   4   6    3.23    0.78
  -3  -4   7    6.35    1.21
  -3  -4   7    4.37    1.45
  -3  -4   7    7.62    1.28
   3  -4  -7    7.16    0.63
  -3  -4   7    4.41    1.62
   3   4  -7   10.35    1.67
   3   4  -7   11.64    1.93
  -3   4   7    6.53    1.17
  -3   4   7    6.81    0.90
  -3  -4   8    0.80    1.35
  -3  -4   8   -0.17    0.90
  -3  -4   8   -0.68    0.94
  -3  -4   8   -2.05    1.63
  -3  -4   8   -0.59    1.16
   3   4  -8    0.84    1.17
  -3   4   8    0.30    0.87
   3   4  -8    0.91    1.39
  -3  -4   9    6.78    1.59
  -3  -4   9   10.25    1.97
  -3  -4   9    4.51    1.25
  -3  -4   9    3.54    2.19
  -3   4   9    7.42    1.18
   3   4  -9    4.48    1.44
  -3   4   9    7.80    0.93
   3   4  -9    7.61    1.82
  -3  -4  10    0.76    1.92
  -3  -4  10    0.83    1.27
  -3  -4  10    1.95    1.12
  -3  -4  10   -0.94    0.99
  -3  -4  10    1.94    1.52
   3   4 -10   -0.13    1.35
  -3   4  10    0.43    0.53
   3   4 -10    0.80    1.24
  -3   4  10    0.99    0.90
  -3  -4  11    7.58    1.95
  -3  -4  11    4.37    1.53
  -3  -4  11    4.66    1.34
  -3  -4  11    5.35    1.41
  -3  -4  11    1.86    2.18
  -3   4  11    3.69    1.04
  -3   4  11    4.19    0.67
   3   4 -11    5.01    1.73
   3   4 -11    3.50    1.62
  -3  -4  12    7.66    2.52
  -3  -4  12    6.31    1.56
  -3  -4  12    8.93    2.15
  -3  -4  12    9.88    1.66
  -3  -4  12    9.55    1.83
   3   4 -12    8.14    1.63
  -3   4  12   10.91    1.32
  -3   4  12   10.40    0.84
   3   4 -12   10.02    2.50
  -3  -4  13    6.53    1.59
  -3  -4  13    8.67    1.71
  -3  -4  13    2.71    1.47
  -3  -4  13    4.78    1.92
  -3  -4  13    5.11    2.38
   3   4 -13    8.48    2.62
   3   4 -13    7.77    1.60
  -3   4  13    8.16    1.21
  -3   4  13    7.86    0.76
  -3  -4  14   -0.06    1.59
  -3  -4  14   -0.12    1.23
  -3  -4  14    0.08    1.38
  -3  -4  14   -1.75    1.86
   3   4 -14   -0.63    1.44
  -3   4  14    0.29    0.80
  -3   4  14   -1.08    0.80
   3   4 -14    2.52    1.34
  -3  -4  15    0.95    1.59
  -3  -4  15    2.67    1.87
  -3  -4  15    2.88    1.49
  -3  -4  15    2.58    1.54
  -3  -4  15    2.07    2.29
  -3   4  15    2.67    0.96
   3   4 -15    3.06    1.33
  -3   4  15    2.15    0.57
   3   4 -15    2.01    1.71
  -3  -4  16    4.57    2.08
  -3  -4  16    9.50    2.92
  -3  -4  16    6.25    1.84
  -3  -4  16    4.39    1.61
  -3  -4  16    8.21    1.97
   3   4 -16    4.60    2.00
  -3   4  16    7.02    1.14
  -3   4  16    5.59    0.76
   3   4 -16    2.67    1.34
  -3  -4  17    2.73    1.53
  -3  -4  17    4.31    2.56
  -3  -4  17    2.45    1.73
  -3  -4  17    5.93    3.67
   3   4 -17    5.24    2.19
  -3   4  17    2.51    1.02
  -3   4  17    1.30    0.60
   3   4 -17    2.25    1.28
  -3  -4  18    1.80    1.73
  -3  -4  18    1.46    1.72
  -3  -4  18    3.39    2.49
  -3  -4  18    0.48    1.97
  -3  -4  18   -1.68    1.24
   3   4 -18    3.04    1.34
  -3   4  18    1.37    0.67
  -3   4  18    2.16    0.98
   3   4 -18    0.39    1.77
  -3  -4  19    3.27    2.32
  -3  -4  19    2.13    1.53
  -3  -4  19    2.02    1.82
  -3  -4  19    3.90    2.96
  -3  -4  19    3.21    1.94
  -3   4  19    2.77    1.07
   3   4 -19    4.42    2.19
  -3   4  19    3.32    0.78
   3   4 -19    2.50    1.43
  -3  -4  20    2.66    1.93
  -3  -4  20    2.33    1.60
  -3  -4  20    4.36    1.71
  -3  -4  20    2.74    2.23
  -3  -4  20    4.12    3.19
  -3   4  20    3.41    0.87
   3   4 -20    5.46    2.46
   3   4 -20    4.04    1.55
  -3   4  20    4.11    1.12
  -3  -4  21    6.01    2.20
  -3  -4  21    5.35    2.76
  -3  -4  21    1.96    1.58
  -3  -4  21    2.94    2.04
  -3  -4  21    5.00    2.73
   3   4 -21    4.25    2.38
  -3   4  21    3.53    1.09
   3   4 -21    0.74    1.35
  -3   4  21    2.89    0.91
  -3  -4  22   11.38    2.25
  -3  -4  22   10.81    2.48
  -3  -4  22    8.15    2.53
  -3  -4  22   10.02    3.30
  -3  -4  22    8.84    3.02
   3   4 -22   10.18    2.77
  -3   4  22    7.21    1.29
   3   4 -22    5.30    1.57
  -3   4  22    6.78    1.16
  -3  -4  23    2.93    2.87
  -3  -4  23    2.23    2.76
  -3  -4  23   -0.53    2.13
  -3  -4  23    1.89    1.70
  -3  -4  23   -0.87    2.09
  -3   4  23    0.01    0.93
   3   4 -23    1.33    1.38
  -3   4  23   -1.33    0.96
   3   4 -23   -0.06    2.09
  -3  -4  24    2.30    2.75
  -3  -4  24   -1.52    2.24
  -3  -4  24   -0.98    2.16
  -3  -4  24    0.63    1.60
  -3   4  24   -0.36    0.89
   3   4 -24    2.16    2.13
  -3   4  24    0.99    1.14
   3   4 -24   -0.60    1.30
  -3   4  24   -0.28    1.05
   3  -5  18    5.29    2.41
   3  -5  18    7.55    3.05
   3  -5  18    9.10    2.51
   3  -5  18   11.06    3.60
   3  -5  18    6.29    1.98
   3   5  18    5.21    1.64
  -3   5 -18    6.04    1.76
   3  -5  17    4.36    2.30
   3  -5  17    8.45    3.57
   3  -5  17    5.28    2.19
   3  -5  17    7.85    2.00
   3   5  17    5.63    1.66
  -3   5 -17    5.07    1.65
   3  -5  16    5.46    2.16
   3  -5  16    2.94    1.91
   3  -5  16    4.92    2.56
   3  -5  16    9.73    2.97
   3  -5  16    3.62    1.69
   3   5  16    5.14    1.55
  -3   5 -16    5.13    1.71
   3  -5  15   43.17    4.22
   3  -5  15   51.92    3.52
   3  -5  15   32.03    3.42
   3  -5  15   51.74    4.72
   3  -5  15   45.12    3.61
  -3   5 -15   42.97    3.11
   3   5  15   42.14    2.90
   3  -5  14    2.24    2.19
   3  -5  14   -0.14    1.41
   3  -5  14    0.77    1.52
   3  -5  14    0.41    1.63
   3  -5  14    1.77    2.10
   3   5  14    0.07    1.23
  -3   5 -14    0.05    1.34
   3  -5  13    3.59    2.38
   3  -5  13    1.39    2.07
   3  -5  13    0.46    1.54
   3  -5  13    2.03    1.46
   3  -5  13   -0.54    1.69
  -3   5 -13    1.25    1.44
   3   5  13   -0.94    1.19
   3  -5  12   -1.14    1.34
   3  -5  12    3.00    2.21
   3  -5  12    0.87    1.75
   3  -5  12    0.98    1.98
   3  -5  12    0.39    1.31
  -3   5 -12    0.52    1.37
   3   5  12   -0.65    1.12
   3  -5  11    1.98    1.36
   3  -5  11    0.25    1.80
   3  -5  11    0.91    1.67
   3  -5  11    0.36    1.28
   3  -5  11    0.73    1.87
   3   5  11    0.16    1.14
  -3   5 -11    2.34    1.40
   3  -5  10   -0.26    1.63
   3  -5  10    1.05    1.78
   3  -5  10   -0.23    1.16
   3  -5  10    1.08    1.83
   3  -5  10    1.12    1.20
   3   5  10   -0.42    1.12
  -3   5 -10    0.90    1.29
   3  -5   9    1.89    1.16
   3  -5   9    2.28    1.90
   3  -5   9    4.07    1.81
   3  -5   9    1.88    2.02
   3  -5   9    1.12    1.15
   3   5   9    2.68    1.33
  -3   5  -9    3.91    1.53
   3  -5   8    1.99    1.80
   3  -5   8    0.87    1.05
   3  -5   8    1.06    1.64
   3  -5   8   -0.57    1.53
   3  -5   8    0.67    1.06
   3   5   8    1.59    1.27
  -3   5  -8    0.36    1.27
   3  -5   7    0.79    1.42
   3  -5   7    1.87    1.80
   3  -5   7   -0.61    0.85
   3  -5   7    0.66    0.98
   3  -5   7    0.94    1.59
   3   5   7    0.18    1.34
  -3   5  -7    1.05    1.33
   3  -5   6    0.39    1.45
   3  -5   6   -0.20    0.76
   3  -5   6    0.76    1.45
   3  -5   6    0.00    0.88
  -3   5  -6    1.64    1.54
   3   5   6    1.35    1.36
  -3  -5  -5    1.01    0.64
   3  -5   5    2.06    0.83
   3  -5   5    2.60    0.79
  -3  -5  -5    2.61    0.53
   3  -5   5    2.87    1.53
   3  -5   5    0.98    1.48
   3  -5   5    1.62    1.62
  -3   5  -5    2.12    1.70
   3   5   5    1.24    1.40
   3  -5   4    1.57    1.39
   3  -5   4   -0.18    0.58
  -3  -5  -4   -0.72    0.56
   3  -5   4   -0.18    1.28
   3  -5   4    1.67    1.55
  -3  -5  -4   -0.23    0.80
  -3   5  -4    1.44    2.23
   3   5   4   -2.26    1.14
   3  -5   3   19.47    2.48
   3  -5   3   20.30    2.44
   3  -5   3   15.32    2.14
  -3  -5  -3   19.19    1.60
  -3  -5  -3   17.64    1.51
   3   5   3   15.41    2.02
  -3   5  -3   18.10    2.12
  -3  -5  -2    2.82    1.00
   3  -5   2    2.37    1.40
   3  -5   2    3.83    1.44
  -3  -5  -2    2.42    1.04
   3  -5   2    3.47    1.42
  -3   5  -2    5.21    1.51
   3   5   2    2.40    1.33
   3  -5   1    6.28    1.60
   3  -5   1    7.06    1.63
   3  -5   1    4.70    1.40
  -3  -5  -1    3.94    1.30
  -3   5  -1    5.36    1.52
   3   5   1    3.47    1.56
  -3  -5   0   13.25    2.47
   3  -5   0    9.55    1.84
  -3  -5   0    9.80    1.56
   3  -5   0   11.24    1.85
  -3  -5   0   10.76    1.87
   3  -5   0    8.75    1.71
  -3   5   0   11.53    1.79
   3   5   0   11.10    2.16
   3  -5  -1   10.78    1.78
  -3  -5   1    8.25    1.72
   3  -5  -1   13.72    1.79
  -3  -5   1   11.93    1.77
  -3  -5   1   13.74    2.04
  -3   5   1   13.89    1.82
  -3  -5   2   -0.33    1.13
   3  -5  -2    0.23    1.04
  -3  -5   2    1.33    1.26
  -3  -5   2    2.32    1.40
   3  -5  -2    0.80    1.97
   3   5  -2    0.76    1.45
  -3   5   2    1.86    1.25
  -3   5   2    0.40    0.89
   3  -5  -3    0.07    1.07
  -3  -5   3    1.57    1.29
   3  -5  -3   -0.86    0.98
   3  -5  -3   -0.31    0.81
  -3  -5   3   -0.15    1.18
  -3  -5   3    0.19    1.29
  -3   5   3    0.72    0.90
  -3   5   3   -0.65    1.08
   3  -5  -4   -0.12    0.77
  -3  -5   4    0.01    1.34
  -3  -5   4    3.26    1.54
  -3  -5   4   -0.04    1.29
   3  -5  -4   -1.25    0.86
  -3  -5   4   -0.28    0.30
  -3   5   4    0.45    0.87
  -3   5   4   -0.68    1.07
   3   5  -4   -0.97    1.27
   3  -5  -5    1.57    0.73
  -3  -5   5    2.45    1.56
  -3  -5   5    2.29    0.75
   3  -5  -5    0.89    0.76
  -3  -5   5    2.46    1.58
  -3  -5   5    1.27    1.49
  -3   5   5    2.56    0.94
   3   5  -5    2.88    1.83
   3   5  -5    2.92    1.51
  -3   5   5    2.39    1.21
  -3  -5   6   -0.79    0.73
  -3  -5   6   -0.25    0.69
   3  -5  -6   -0.42    0.52
  -3  -5   6   -0.13    1.38
  -3  -5   6   -0.49    1.44
   3  -5  -6    0.67    0.54
  -3  -5   6   -0.53    1.40
   3   5  -6    1.12    1.40
  -3   5   6   -0.12    1.06
  -3   5   6    0.79    0.76
   3   5  -6    1.59    1.49
  -3  -5   7    4.35    1.09
  -3  -5   7    5.16    1.06
  -3  -5   7    3.29    1.66
  -3  -5   7    4.23    1.92
  -3  -5   7    6.45    2.04
   3   5  -7    6.17    1.73
  -3   5   7    6.45    1.07
   3   5  -7    7.94    2.04
  -3   5   7    4.93    1.36
  -3  -5   8    0.99    1.68
  -3  -5   8    0.18    0.98
  -3  -5   8    0.41    1.60
  -3  -5   8    1.35    1.00
  -3   5   8    1.67    0.77
  -3   5   8    1.08    1.10
   3   5  -8    0.95    1.53
   3   5  -8   -0.88    1.15
  -3  -5   9    7.24    1.43
  -3  -5   9    5.72    2.09
  -3  -5   9    7.56    2.25
  -3  -5   9    5.79    1.35
   3   5  -9    8.29    2.12
  -3   5   9    6.66    1.39
   3   5  -9    3.48    1.53
  -3   5   9    5.98    0.96
  -3  -5  10   12.01    2.60
  -3  -5  10   12.05    1.65
  -3  -5  10    6.47    1.97
  -3  -5  10    7.34    2.19
   3   5 -10    7.02    1.77
  -3   5  10    8.76    1.50
  -3   5  10    9.35    1.07
   3   5 -10    8.36    2.22
  -3  -5  11    1.13    1.23
  -3  -5  11   -0.43    1.81
  -3  -5  11    1.67    1.93
  -3  -5  11    1.64    1.80
  -3  -5  11    0.94    1.24
  -3   5  11    0.70    0.66
   3   5 -11    0.06    1.57
  -3   5  11    0.85    1.13
   3   5 -11   -1.31    1.28
  -3  -5  12    1.72    1.77
  -3  -5  12    1.78    2.10
  -3  -5  12    1.56    2.00
  -3  -5  12    1.03    1.39
  -3  -5  12    2.76    2.01
   3   5 -12   -0.16    1.65
  -3   5  12    0.57    1.08
   3   5 -12    1.33    1.42
  -3   5  12    0.94    0.65
  -3  -5  13    5.09    1.53
  -3  -5  13    3.33    2.18
  -3  -5  13    2.24    1.79
  -3  -5  13    4.27    1.63
  -3  -5  13    4.72    2.33
  -3   5  13    5.60    1.39
   3   5 -13    5.69    2.18
  -3   5  13    4.78    0.81
   3   5 -13    3.40    1.58
  -3  -5  14   -0.44    1.17
  -3  -5  14   -1.11    1.65
  -3  -5  14   -0.66    1.41
  -3  -5  14    2.44    2.23
  -3  -5  14    0.61    2.08
  -3   5  14    1.30    0.64
  -3   5  14    0.54    1.17
   3   5 -14    1.74    1.56
   3   5 -14   -1.29    1.62
  -3  -5  15   -0.69    1.53
  -3  -5  15   -1.38    1.26
  -3  -5  15    2.19    1.98
  -3  -5  15    1.80    2.30
  -3  -5  15    3.02    2.11
  -3   5  15    1.57    1.20
  -3   5  15   -0.40    0.60
   3   5 -15    0.76    1.47
   3   5 -15    1.52    1.98
  -3  -5  16    0.43    1.42
  -3  -5  16   -0.81    2.12
  -3  -5  16    1.93    2.19
  -3  -5  16   -1.04    1.41
   3   5 -16    3.05    1.59
   3   5 -16   -0.45    1.83
  -3   5  16    0.50    1.16
  -3   5  16   -0.51    0.60
  -3  -5  17   -1.10    3.21
  -3  -5  17    1.79    1.62
  -3  -5  17    1.14    2.20
  -3  -5  17    2.29    4.37
  -3  -5  17    0.01    1.89
   3   5 -17    0.80    1.35
   3   5 -17    0.67    2.01
  -3   5  17   -0.78    0.64
  -3   5  17    1.03    1.29
  -3  -5  18    4.50    1.74
  -3  -5  18   -1.13    1.87
  -3  -5  18    2.45    2.65
  -3  -5  18    1.57    2.06
   3   5 -18    4.06    1.66
   3   5 -18    3.14    2.31
  -3   5  18    0.36    0.68
  -3   5  18    2.04    1.21
   3  -6   7   -0.25    0.67
   3  -6   7   -1.36    1.96
   3  -6   7    1.84    2.16
   3   6   7   -1.07    1.62
  -3   6  -7    2.17    1.68
   3  -6   6    0.74    2.00
   3  -6   6    0.38    1.92
   3  -6   6    5.32    3.31
   3   6   6    3.12    1.71
  -3   6  -6    2.08    1.69
   3  -6   5   13.84    2.83
   3  -6   5   12.12    2.34
   3  -6   5    8.29    2.33
  -3   6  -5   12.15    2.19
   3   6   5   10.81    2.13
   3  -6   4    2.01    1.72
   3  -6   4    2.17    1.94
   3  -6   4   -0.14    1.97
   3   6   4    1.14    1.62
  -3   6  -4   -0.26    1.49
   3  -6   3    0.11    1.71
  -3  -6  -3   -0.68    0.83
   3  -6   3    2.03    1.73
   3  -6   3   -1.07    1.74
  -3   6  -3   -0.04    1.68
   3   6   3   -0.09    1.48
   3  -6   2   -0.33    1.95
   3  -6   2    5.16    1.99
  -3  -6  -2    2.12    1.35
   3  -6   2    4.21    1.98
  -3  -6  -2    2.69    1.20
   3   6   2    1.44    1.86
  -3   6  -2    5.35    1.95
  -3  -6  -1    1.35    1.23
  -3  -6  -1   -1.14    1.13
   3  -6   1    0.62    1.55
   3  -6   1    0.28    1.86
   3   6   1   -0.69    1.68
  -3   6  -1    1.33    1.50
  -3  -6   0    3.25    1.52
   3  -6   0    0.52    1.36
   3  -6   0   -1.16    1.74
  -3  -6   0   -0.53    1.24
   3   6   0    1.48    1.73
  -3   6   0    0.84    1.52
   3  -6  -1   -3.98    1.34
   3  -6  -1   -0.56    1.75
   3  -6  -1   -0.56    1.27
  -3  -6   1    0.20    1.40
   3   6  -1   -1.40    1.67
  -3   6   1    2.57    1.71
   3  -6  -2   -2.85    1.28
   3  -6  -2    1.15    1.22
  -3  -6   2    1.30    1.83
  -3  -6   2    6.41    1.62
   3   6  -2    2.93    1.93
  -3   6   2    2.88    1.72
  -3  -6   3    0.56    1.61
  -3  -6   3    6.01    1.65
  -3  -6   3   -0.05    1.82
   3  -6  -3   -0.61    1.04
   3   6  -3    2.07    1.88
  -3   6   3   -0.81    1.46
  -3  -6   4    0.93    1.82
   3  -6  -4   -0.28    0.96
  -3  -6   4    2.05    2.05
  -3  -6   4    6.69    1.81
   3  -6  -4    2.69    1.04
   3   6  -4    3.28    1.94
  -3   6   4    6.55    1.69
  -3  -6   5    0.79    1.84
   3  -6  -5    1.33    0.64
  -3  -6   5   -0.65    1.86
  -3  -6   5    6.48    1.82
  -3   6   5    1.62    1.53
   3   6  -5    1.11    1.84
  -3  -6   6   15.03    2.41
  -3  -6   6    8.96    2.48
  -3  -6   6    9.60    2.48
   3   6  -6    8.02    2.18
  -3   6   6   11.00    3.28
  -3  -6   7    1.01    2.12
  -3  -6   7    8.20    2.10
  -3  -6   7    1.22    2.17
   3   6  -7   -1.28    1.69
  -3   6   7    4.35    2.10
   4   0  31   -0.10    1.58
   4   0  31    1.87    2.02
   4   0  31   -0.76    2.20
   4   0  31    2.12    2.26
   4   0  31   -0.46    1.87
   4   0  30    2.89    1.97
   4   0  30    3.34    1.88
   4   0  30    0.65    1.84
   4   0  30    1.49    2.22
   4   0  30    2.54    2.16
   4   0  29    0.42    1.65
   4   0  29    2.31    2.10
   4   0  29    2.42    1.83
   4   0  29   -1.00    1.93
   4   0  28    1.60    1.64
   4   0  28    1.10    2.04
   4   0  28    3.27    1.74
   4   0  28    2.08    1.98
   4   0  28   -0.46    1.48
   4   0  27   -0.18    1.71
   4   0  27   -1.73    1.82
   4   0  27   -0.17    1.35
   4   0  27   -1.52    1.30
   4   0  27   -0.14    1.37
   4   0  26    0.13    1.30
   4   0  26    1.03    1.86
   4   0  26    1.45    1.77
   4   0  26    1.39    1.33
   4   0  26   -2.07    1.16
   4   0  25    0.47    1.20
   4   0  25   -0.45    1.46
   4   0  25    0.20    1.23
   4   0  25   -0.71    1.22
  -4   0 -25   -0.31    1.43
   4   0  25   -1.30    1.57
   4   0  24   -0.15    2.04
   4   0  24    0.46    1.24
  -4   0 -24    0.38    1.41
   4   0  24    2.84    1.34
   4   0  24    1.43    1.64
   4   0  23   -0.80    1.77
  -4   0 -23    0.37    1.30
   4   0  23    0.94    1.17
   4   0  23    1.96    1.59
   4   0  23    0.32    1.14
  -4   0 -23    0.16    1.49
   4   0  22   -1.52    1.06
   4   0  22    0.21    1.00
   4   0  22   -3.15    1.63
  -4   0 -22    1.86    1.59
  -4   0 -22    2.22    1.41
   4   0  22    0.38    1.47
   4   0  21    0.87    1.54
   4   0  21   -3.44    1.43
  -4   0 -21   -0.24    1.28
   4   0  21   -0.40    0.93
  -4   0 -20   69.74    3.80
   4   0  20   77.33    4.03
  -4   0 -20   63.47    4.04
   4   0  20   63.39    4.20
   4   0  20   68.88    3.04
   4   0  19   -3.14    1.52
   4   0  19    0.51    0.87
  -4   0 -19   -1.20    1.04
   4   0  19   -0.98    1.13
  -4   0 -19   -1.07    1.21
  -4   0 -18   17.51    2.43
   4   0  18   18.62    2.26
   4   0  18   20.12    1.59
   4   0  18   20.87    2.68
  -4   0 -18   22.71    2.39
   4   0  17    0.28    0.74
   4   0  17    0.05    1.06
  -4   0 -17    0.34    1.01
   4   0  17   -3.13    1.16
  -4   0 -17    0.20    1.17
   4   0  16   10.76    1.72
   4   0  16    6.42    0.97
  -4   0 -16    8.95    1.57
  -4   0 -16    8.46    1.67
   4   0  16    4.51    1.63
   4   0  15    0.24    0.70
  -4   0 -15    0.02    0.90
  -4   0 -15   -0.77    1.07
   4   0  15   -0.54    0.93
   4   0  15   -2.45    1.15
   4   0  14   39.34    1.85
   4   0  14   37.91    2.69
  -4   0 -14   41.99    2.47
   4   0  14   39.21    2.51
  -4   0 -14   38.51    2.70
   4   0  13    0.55    0.72
   4   0  13   -2.06    1.05
   4   0  13   -0.01    0.93
  -4   0 -13    1.61    0.97
  -4   0 -13   -0.38    0.92
  -4   0 -12    3.16    1.01
   4   0  12    4.01    1.13
   4   0  12    4.42    0.72
  -4   0 -11   -0.54    0.95
   4   0  11    0.24    0.82
   4   0  11   -2.20    0.89
  -4   0 -11    0.24    0.77
   4   0  11    0.43    0.56
   4   0  10    0.13    0.83
  -4   0 -10   -1.17    0.90
   4   0  10    0.31    0.40
   4   0  10   -0.61    0.60
  -4   0 -10    0.13    0.76
  -4   0  -9    0.15    0.91
   4   0   9   -1.95    0.92
   4   0   9    0.23    0.82
   4   0   9    1.11    0.54
   4   0   9   -1.01    0.52
  -4   0  -8    0.84    1.02
   4   0   8    2.92    0.90
   4   0   8   -0.08    1.04
   4   0   8    0.75    0.74
   4   0   7   -0.83    0.57
   4   0   7   -3.17    0.87
   4   0   7   -0.41    0.76
  -4   0  -7   -1.90    0.84
   4   0   6   18.41    1.24
  -4   0  -6   16.46    1.51
   4   0   6   15.98    1.52
   4   0   6   22.46    1.41
   4   0   5   -0.23    0.48
   4   0   5   -2.18    0.68
  -4   0  -5   -1.35    0.51
  -4   0  -5   -2.13    0.71
   4   0   4  285.71    8.27
  -4   0  -4  280.91    8.50
  -4   0  -4  284.66    8.26
  -4   0  -3   -1.12    0.46
   4   0   3   -0.23    0.71
  -4   0  -3   -1.12    0.66
   4   0   3    0.25    0.47
  -4   0  -2    0.71    0.48
  -4   0  -2    1.91    0.73
   4   0   2    2.04    0.53
   4   0   2    4.18    0.68
   4   0   1    0.78    0.42
   4   0   1    1.96    0.57
  -4   0  -1    1.46    0.47
  -4   0  -1    0.59    0.46
  -4   0   0   30.56    1.11
  -4   0   0   22.49    1.08
   4   0  -1    0.66    0.41
  -4   0   1    0.24    0.36
   4   0  -1    0.13    0.42
  -4   0   1    0.52    0.37
   4   0  -2  195.61    5.73
   4   0  -2  197.46    5.55
  -4   0   2  192.55    5.83
   4   0  -2  189.44    5.84
  -4   0   2  196.22    5.71
  -4   0   3    0.07    0.53
  -4   0   3   -0.32    0.28
   4   0  -3    0.18    0.55
   4   0  -3   -0.31    0.31
   4   0  -3    0.03    0.40
  -4   0   3   -0.34    0.46
  -4   0   4    3.56    0.63
   4   0  -4    3.62    0.73
   4   0  -4    3.77    0.44
  -4   0   4    3.18    0.41
  -4   0   4    4.64    0.78
   4   0  -4    3.36    0.62
   4   0  -5    0.21    0.39
  -4   0   5   -0.62    0.48
  -4   0   5   -0.12    0.71
   4   0  -5    0.36    0.53
   4   0  -5   -0.08    0.70
  -4   0   5    0.38    0.41
   4   0  -6  147.59    4.99
  -4   0   6  156.98    4.80
  -4   0   6  154.54    5.03
   4   0  -6  154.22    4.76
  -4   0   6  147.24    4.51
   4   0  -6  150.16    4.49
   4   0  -7    0.48    0.82
   4   0  -7    0.09    0.61
  -4   0   7   -0.11    0.81
  -4   0   7   -0.21    0.50
  -4   0   7   -0.37    0.57
   4   0  -7    0.73    0.44
   4   0  -8    0.74    0.86
  -4   0   8    1.45    0.52
  -4   0   8    1.25    0.86
   4   0  -8    1.77    0.48
  -4   0   8    0.90    0.62
   4   0  -8    0.76    0.64
   4   0  -9    0.45    0.59
  -4   0   9   -0.15    0.83
  -4   0   9    1.26    0.70
  -4   0   9    0.35    0.48
   4   0  -9    0.15    0.42
   4   0  -9    0.04    0.73
  -4   0  10   60.18    2.77
  -4   0  10   54.59    2.13
  -4   0  10   60.38    2.48
   4   0 -10   59.18    2.04
   4   0 -10   55.49    2.70
  -4   0  11    0.84    0.57
  -4   0  11    0.56    0.91
  -4   0  11    0.02    0.69
   4   0 -11    0.93    0.47
   4   0 -11   -0.04    0.88
  -4   0  11   -0.44    0.99
   4   0 -12   19.20    1.04
  -4   0  12   18.12    1.45
  -4   0  12   15.60    2.34
  -4   0  12   19.18    1.15
   4   0 -12   19.51    1.73
  -4   0  12   16.91    1.69
  -4   0  13   -0.49    0.67
   4   0 -13    0.51    0.46
  -4   0  13    1.01    0.91
  -4   0  13    1.51    1.26
   4   0 -13    0.39    0.90
  -4   0  13    0.27    0.59
  -4   0  14   30.15    2.62
  -4   0  14   28.54    2.23
  -4   0  14   32.58    1.65
   4   0 -14   29.32    1.37
   4   0 -14   31.99    2.20
  -4   0  14   32.56    1.96
  -4   0  15    0.32    0.68
   4   0 -15   -0.33    0.93
   4   0 -15    0.25    0.51
  -4   0  15   -1.55    0.84
  -4   0  15    0.17    0.69
  -4   0  15   -1.05    1.13
  -4   0  16    7.49    1.20
  -4   0  16    7.79    1.87
  -4   0  16    8.14    1.07
   4   0 -16    9.01    0.85
   4   0 -16    7.25    1.49
  -4   0  16    9.25    1.67
   4   0 -17   -0.94    1.08
  -4   0  17    0.08    0.84
  -4   0  17   -1.72    1.21
  -4   0  17   -0.75    0.99
  -4   0  17   -0.54    0.81
   4   0 -18    5.84    1.49
  -4   0  18    6.30    1.03
  -4   0  18    7.13    1.95
  -4   0  18    8.16    1.70
  -4   0  18    9.06    1.40
  -4   0  19   -2.17    1.37
  -4   0  19   -0.84    0.94
  -4   0  19    0.51    0.91
  -4   0  19    1.76    1.35
   4   0 -19   -0.58    1.15
  -4   0  20   20.34    1.63
  -4   0  20   20.62    2.88
  -4   0  20   18.48    2.89
  -4   0  20   18.67    2.02
   4   0 -20   22.70    2.96
  -4   0  21   -0.15    0.95
  -4   0  21   -1.26    0.94
  -4   0  21   -0.77    1.34
   4   0 -21   -0.47    1.21
  -4   0  21   -2.73    1.47
   4   0 -22   43.25    3.32
  -4   0  22   46.04    2.99
  -4   0  22   47.68    2.57
  -4   0  22   47.04    3.40
  -4   0  22   46.80    3.85
  -4   0  23   -0.05    1.07
   4   0 -23   -0.86    1.36
  -4   0  23    0.33    1.55
  -4   0  23   -0.02    1.77
  -4   0  23   -0.03    1.15
   4   0 -24    4.30    1.79
  -4   0  24    4.54    1.47
  -4   0  24    6.29    2.62
  -4   0  24    3.23    1.73
  -4   0  24    4.55    1.21
   4   0 -25    0.05    1.51
  -4   0  25   -1.76    1.69
  -4   0  25   -1.00    1.60
  -4   0  25    0.17    1.20
  -4   0  25    0.28    1.34
  -4   0  26   12.41    2.84
  -4   0  26   13.79    2.08
   4   0 -26    9.70    2.22
  -4   0  26   11.89    1.77
  -4   0  26   13.48    2.63
  -4   0  27   -0.69    1.76
  -4   0  27    0.83    1.56
   4   0 -27   -0.45    1.57
  -4   0  27   -0.01    1.79
   4   0 -28   58.15    4.16
  -4   0  28   59.04    4.81
  -4   0  28   53.42    3.87
  -4   0  28   58.59    4.41
  -4   0  29    0.18    1.48
  -4   0  29    0.43    1.66
  -4   0  29    2.90    2.31
  -4   0  29   -0.23    2.09
   4   0 -29    1.56    1.89
   4   0 -30    1.03    1.89
  -4   0  30    1.38    1.53
  -4   0  30    1.98    2.30
  -4   0  30    2.72    2.37
  -4   0  30    0.55    1.83
  -4   0  31   -1.16    1.74
  -4   0  31    1.06    2.22
  -4   0  31   -0.81    1.80
   4   0 -31   -1.09    1.83
  -4   0  31    0.07    2.38
   4  -1  31    4.42    2.14
   4  -1  31    2.99    2.33
   4  -1  31    7.35    2.78
   4  -1  31    1.65    2.71
   4  -1  31    0.05    1.99
   4   1  31    3.39    1.88
   4   1  31    1.63    1.62
   4   1  31    4.32    2.07
   4   1  31    3.09    1.96
   4   1  31    2.42    2.15
   4  -1  30   -0.70    2.05
   4  -1  30    3.47    2.43
   4  -1  30   -3.07    1.60
   4  -1  30    3.62    1.92
   4  -1  30    0.98    2.40
   4   1  30   -0.91    1.59
   4   1  30    0.02    1.46
   4   1  30    2.90    1.56
   4   1  30    0.59    1.81
   4  -1  29    3.62    2.42
   4  -1  29    2.58    2.02
   4  -1  29    2.98    1.89
   4  -1  29    1.93    1.74
   4  -1  29    4.92    2.66
   4   1  29    2.57    1.62
   4   1  29    6.07    1.80
   4   1  29    3.63    2.03
   4   1  29    1.97    1.86
   4   1  29    3.25    1.73
   4  -1  28    4.92    1.92
   4  -1  28    5.63    2.01
   4  -1  28    5.01    2.48
   4  -1  28    5.10    2.63
   4  -1  28    3.59    1.78
   4   1  28    4.24    1.61
   4   1  28    3.84    1.48
  -4   1 -28    6.60    2.35
   4   1  28    4.10    1.96
   4   1  28    5.86    1.69
   4   1  28    5.90    2.17
   4  -1  27    1.00    1.52
   4  -1  27    1.16    2.28
   4  -1  27    0.32    2.18
   4  -1  27    0.93    1.63
   4  -1  27   -1.06    1.26
   4   1  27    0.14    1.61
  -4   1 -27    2.33    1.92
   4   1  27   -0.05    1.27
   4   1  27    0.96    1.19
   4   1  27    0.06    1.24
   4   1  27   -1.24    1.65
   4  -1  26   -0.41    1.98
   4  -1  26    0.78    1.94
   4  -1  26    0.63    1.36
   4  -1  26   -0.52    1.32
  -4   1 -26    0.82    1.73
   4   1  26    0.04    1.77
   4   1  26   -0.38    1.51
   4   1  26    0.53    1.21
   4  -1  25    1.58    1.32
   4  -1  25   -1.54    1.23
   4  -1  25   -0.77    1.95
   4  -1  25    0.87    1.38
   4  -1  25   -0.21    1.72
   4   1  25    1.18    1.51
  -4   1 -25   -1.74    1.45
  -4   1 -25    1.38    1.92
   4  -1  24   11.88    2.56
   4  -1  24   10.56    1.82
   4  -1  24   10.14    1.96
   4  -1  24   12.29    2.04
   4  -1  24   10.52    2.76
   4   1  24   13.26    2.43
  -4   1 -24   13.50    2.48
   4   1  24   12.98    1.57
   4   1  24   15.46    2.27
  -4   1 -24   13.87    2.77
   4  -1  23    3.15    1.49
   4  -1  23    2.40    2.45
   4  -1  23    3.04    1.35
   4  -1  23   -0.79    1.29
   4  -1  23    2.91    1.89
   4   1  23    1.13    0.97
  -4   1 -23    0.97    1.64
  -4   1 -23    4.00    2.03
   4   1  23    1.53    1.62
   4   1  23    3.24    1.47
   4  -1  22   -0.03    1.35
   4  -1  22    0.41    1.60
   4  -1  22   -0.99    1.06
   4  -1  22    1.07    1.24
   4  -1  22   -3.79    1.69
   4   1  22    1.44    1.02
   4   1  22   -0.06    1.10
   4   1  22   -1.94    1.39
  -4   1 -22    1.42    1.56
  -4   1 -22    0.80    1.77
   4  -1  21    2.32    2.13
   4  -1  21    7.00    2.05
   4  -1  21    5.01    1.33
   4  -1  21    4.01    1.47
   4   1  21    4.86    1.06
   4   1  21    5.49    1.54
  -4   1 -21    6.94    1.97
   4   1  21    1.17    1.77
  -4   1 -21    7.83    2.15
   4  -1  20   10.32    1.75
   4  -1  20   13.76    2.32
   4  -1  20    9.72    1.47
   4  -1  20    5.55    2.25
   4   1  20   11.83    1.34
  -4   1 -20   13.01    2.23
   4   1  20    8.86    2.06
   4   1  20   11.11    1.81
   4  -1  19   -1.45    1.04
   4  -1  19   -4.41    1.53
  -4  -1 -19   -1.01    1.10
   4  -1  19    1.76    1.07
   4  -1  19    0.93    1.34
   4   1  19    0.55    0.81
   4   1  19   -0.44    1.00
  -4   1 -19   -0.67    1.39
  -4   1 -19    0.87    1.29
   4   1  19   -3.23    1.24
   4  -1  18    2.40    2.02
   4  -1  18    7.45    1.29
   4  -1  18    6.20    1.46
   4  -1  18    9.16    1.98
  -4  -1 -18    5.35    1.41
  -4   1 -18    8.98    2.11
   4   1  18    7.78    1.05
  -4   1 -18    9.42    1.84
   4   1  18    2.86    1.56
   4   1  18    4.78    1.31
   4  -1  17   11.18    1.62
   4  -1  17   13.40    2.17
   4  -1  17    9.75    1.35
  -4  -1 -17   12.76    1.76
   4  -1  17   12.09    2.51
   4   1  17   13.19    1.68
  -4   1 -17   13.34    2.06
  -4   1 -17   14.36    2.45
   4   1  17    9.61    1.80
   4  -1  16    1.02    0.82
   4  -1  16   -2.26    0.79
   4  -1  16   -4.12    1.22
  -4  -1 -16   -0.42    0.96
   4  -1  16    0.06    1.25
  -4   1 -16   -0.46    1.17
  -4   1 -16    0.10    1.35
   4   1  16   -2.89    1.01
   4   1  16    0.39    0.86
   4  -1  15   -0.42    1.05
  -4  -1 -15   -0.31    0.85
   4  -1  15   -0.85    1.29
   4  -1  15   -0.98    1.00
   4  -1  15    0.92    0.81
  -4   1 -15    1.08    1.22
  -4   1 -15    1.64    0.67
  -4   1 -15    2.07    1.18
   4   1  15   -2.03    0.92
   4   1  15    0.66    0.84
   4  -1  14    2.12    1.12
   4  -1  14    3.37    0.77
  -4  -1 -14    3.76    1.11
   4  -1  14   -0.73    1.29
   4   1  14    1.71    1.09
   4   1  14    3.15    0.94
  -4   1 -14    3.30    1.52
  -4   1 -14    3.86    0.76
  -4   1 -14    3.04    1.46
   4  -1  13   19.14    2.44
   4  -1  13   16.85    2.08
   4  -1  13   18.37    1.42
   4  -1  13   19.17    1.82
  -4   1 -13   20.36    1.99
  -4   1 -13   17.37    1.12
   4   1  13   18.94    1.49
  -4   1 -13   18.66    2.41
   4   1  13   15.95    1.92
   4  -1  12   -0.29    1.02
   4  -1  12   -1.74    1.26
  -4  -1 -12   -0.56    0.75
   4  -1  12   -1.24    0.72
   4  -1  12   -0.43    0.66
  -4   1 -12   -0.65    1.04
   4   1  12   -0.38    0.67
  -4   1 -12   -0.45    0.39
  -4   1 -12   -0.21    1.02
   4  -1  11   26.83    1.77
  -4  -1 -11   27.33    1.76
   4  -1  11   30.61    2.25
   4  -1  11   29.82    1.94
  -4   1 -11   24.43    2.41
  -4   1 -11   25.19    2.55
   4   1  11   29.65    1.65
  -4   1 -11   29.09    1.44
   4  -1  10   49.90    2.41
   4  -1  10   52.18    2.78
   4  -1  10   49.86    2.07
   4  -1  10   45.82    2.91
  -4  -1 -10   51.88    2.29
  -4   1 -10   50.84    2.73
  -4   1 -10   47.56    1.93
   4   1  10   47.68    2.11
   4   1  10   47.15    2.19
  -4   1 -10   49.06    3.00
   4  -1   9   14.04    1.85
   4  -1   9   18.62    1.85
  -4  -1  -9   13.14    1.20
   4  -1   9   14.55    1.19
  -4   1  -9   16.07    1.53
  -4   1  -9   14.98    1.93
   4   1   9   11.42    1.17
  -4   1  -9   14.61    0.95
   4   1   9   12.30    1.19
   4  -1   8   11.53    1.01
   4  -1   8   12.15    1.56
  -4  -1  -8   10.61    1.08
   4  -1   8   11.13    1.19
   4  -1   8   12.91    1.83
   4   1   8   10.56    0.92
   4   1   8   10.31    1.02
  -4   1  -8   13.84    1.02
  -4   1  -8   14.37    1.52
  -4   1  -8   13.29    1.72
  -4  -1  -7  187.93    5.92
   4  -1   7  189.74    5.90
   4  -1   7  190.24    6.51
   4  -1   7  199.39    6.73
   4  -1   7  197.90    6.18
  -4   1  -7  192.57    6.16
  -4   1  -7  189.58    6.43
  -4   1  -7  190.13    5.85
   4   1   7  197.98    5.87
   4   1   7  189.71    5.83
  -4   1  -7  196.23    6.81
  -4  -1  -6   16.89    1.10
   4  -1   6   21.58    1.24
   4  -1   6   19.25    1.41
   4  -1   6   19.02    2.02
   4  -1   6   19.97    1.67
  -4   1  -6   20.30    1.16
   4   1   6   17.76    0.84
   4   1   6   20.07    1.09
  -4   1  -6   19.36    1.40
  -4   1  -6   18.85    1.96
   4  -1   5    3.12    1.04
   4  -1   5    3.13    0.86
  -4  -1  -5    2.07    0.61
   4  -1   5    4.65    0.63
   4  -1   5    1.37    1.25
  -4   1  -5    4.16    0.67
   4   1   5    4.30    0.61
  -4   1  -5    3.06    0.86
  -4   1  -5    0.60    1.16
   4   1   5    2.30    0.36
   4  -1   4    8.73    1.01
   4  -1   4   11.34    1.31
   4  -1   4   11.20    0.89
  -4  -1  -4   11.31    0.84
   4   1   4    8.62    0.58
   4   1   4   11.59    0.75
  -4   1  -4   12.19    0.90
  -4   1  -4    7.38    1.37
  -4   1  -4   10.13    1.00
   4  -1   3   80.86    3.34
   4  -1   3   82.10    2.82
   4  -1   3   87.58    3.21
   4  -1   3   89.89    3.03
  -4  -1  -3   86.93    2.73
  -4   1  -3   84.26    3.37
   4   1   3   84.26    2.72
   4   1   3   85.04    2.59
  -4   1  -3   86.97    3.03
  -4   1  -3   91.15    2.81
   4  -1   2    9.56    1.27
  -4  -1  -2    9.86    0.77
   4  -1   2   11.70    0.87
   4  -1   2   11.87    0.98
  -4   1  -2    9.17    1.29
  -4   1  -2    9.00    0.90
   4   1   2   11.85    0.66
   4   1   2   10.59    0.78
  -4   1  -2   11.43    0.81
  -4  -1  -1  101.91    3.17
   4  -1   1  101.54    3.50
   4  -1   1  101.25    3.08
   4  -1   1   90.49    3.17
  -4   1  -1   99.67    3.51
  -4   1  -1   94.00    3.02
   4   1   1   97.76    3.02
   4   1   1   99.59    3.17
  -4   1  -1   97.55    3.22
  -4  -1   0    1.38    0.55
   4  -1   0    1.64    0.51
  -4  -1   0    1.35    0.42
  -4  -1   0    1.38    0.63
   4  -1   0    3.17    0.87
   4  -1   0    1.75    0.50
  -4   1   0    1.44    0.41
   4   1   0    1.59    0.61
  -4   1   0   -0.76    0.74
   4   1   0    1.04    0.44
   4   1   0    1.44    0.69
  -4   1   0    2.38    0.59
   4  -1  -1    6.95    0.63
  -4  -1   1    8.24    0.93
   4  -1  -1    9.76    0.97
  -4  -1   1    7.54    0.80
   4  -1  -1    6.82    0.56
  -4  -1   1    7.65    0.70
  -4   1   1    6.27    0.49
   4   1  -1    6.86    0.70
  -4   1   1    7.79    0.98
   4   1  -1    7.10    0.85
  -4   1   1    6.68    0.65
   4   1  -1    7.81    0.88
   4  -1  -2    0.16    0.36
  -4  -1   2    0.53    0.70
   4  -1  -2   -0.34    0.32
  -4  -1   2   -0.09    0.53
  -4  -1   2   -0.17    0.66
  -4   1   2    1.64    0.68
  -4   1   2    0.23    0.43
   4   1  -2    0.32    0.68
   4   1  -2    0.02    0.64
  -4   1   2    0.02    0.29
   4   1  -2   -0.32    0.51
  -4  -1   3    9.19    0.95
  -4  -1   3    8.93    1.14
   4  -1  -3    9.80    0.88
   4  -1  -3    9.24    0.65
  -4  -1   3   10.58    0.92
   4  -1  -3    8.75    0.52
  -4   1   3   12.77    1.01
  -4   1   3    9.16    0.73
  -4   1   3    9.49    0.52
   4   1  -3    9.89    0.94
   4   1  -3   10.08    1.12
  -4  -1   4   58.15    2.52
   4  -1  -4   56.91    1.88
  -4  -1   4   57.46    2.24
   4  -1  -4   59.69    2.16
  -4  -1   4   62.57    2.33
  -4   1   4   57.55    1.99
   4   1  -4   60.41    2.29
   4   1  -4   55.64    2.52
  -4   1   4   58.84    2.14
  -4   1   4   56.21    1.75
   4   1  -4   60.27    2.28
   4  -1  -5    1.26    0.60
  -4  -1   5    0.51    0.85
  -4  -1   5    0.29    0.70
  -4  -1   5    0.27    0.61
   4  -1  -5    0.20    0.29
  -4   1   5    0.80    0.54
   4   1  -5    0.10    0.55
  -4   1   5    0.82    0.44
  -4   1   5    0.68    0.22
   4   1  -5    0.16    0.68
   4   1  -5    0.09    0.81
  -4  -1   6    2.20    0.75
  -4  -1   6    0.47    1.20
  -4  -1   6    1.92    0.64
   4  -1  -6    3.30    0.65
  -4  -1   6    3.25    1.02
   4  -1  -6    2.29    0.36
   4   1  -6    2.42    0.79
  -4   1   6    2.93    0.61
   4   1  -6    2.08    0.76
   4   1  -6    1.87    0.99
  -4   1   6    3.11    0.52
  -4  -1   7    0.12    0.87
  -4  -1   7    0.31    0.73
  -4  -1   7    1.87    0.81
  -4  -1   7    0.60    0.92
   4  -1  -7    0.90    0.60
  -4   1   7    0.83    0.54
   4   1  -7    1.50    0.69
   4   1  -7    0.50    0.77
   4   1  -7    0.98    0.68
  -4   1   7    0.21    0.45
  -4  -1   8    0.98    0.71
  -4  -1   8   -0.08    1.17
   4  -1  -8   -0.16    0.54
  -4  -1   8    0.17    0.85
  -4  -1   8    0.83    0.69
  -4   1   8    0.08    0.45
  -4   1   8   -0.40    0.52
   4   1  -8   -0.91    0.94
   4   1  -8   -0.25    0.69
   4   1  -8    0.58    0.69
  -4  -1   9    2.13    1.09
  -4  -1   9    3.12    0.93
   4  -1  -9    2.94    0.75
  -4  -1   9    1.45    1.29
  -4  -1   9    2.73    0.80
  -4   1   9    2.55    0.59
  -4   1   9    3.13    0.35
  -4   1   9    2.92    0.77
   4   1  -9    4.28    0.80
   4   1  -9    2.92    1.07
   4   1  -9    2.80    0.86
  -4  -1  10  134.92    5.56
   4  -1 -10  130.63    4.55
  -4  -1  10  132.13    4.49
  -4  -1  10  137.68    5.19
  -4  -1  10  134.35    4.76
   4   1 -10  135.40    4.70
  -4   1  10  132.06    3.94
  -4   1  10  129.93    4.52
  -4   1  10  133.82    4.33
  -4  -1  11    0.86    1.00
  -4  -1  11   -1.01    0.71
  -4  -1  11   -2.11    1.11
  -4  -1  11   -0.30    0.85
   4  -1 -11   -0.01    0.63
  -4   1  11    0.29    0.53
   4   1 -11   -0.48    0.87
  -4   1  11    0.11    0.34
  -4   1  11    0.25    0.67
   4   1 -11    0.14    0.67
  -4  -1  12    0.91    0.94
  -4  -1  12    0.33    0.77
  -4  -1  12    0.08    1.27
   4  -1 -12    0.91    0.70
  -4  -1  12    0.90    0.76
  -4   1  12    1.52    0.43
   4   1 -12    2.62    1.14
   4   1 -12    1.79    0.72
  -4   1  12    1.86    0.63
  -4   1  12    1.12    0.78
  -4   1  12    2.34    1.04
  -4  -1  13   -0.94    0.75
   4  -1 -13   -0.20    0.75
  -4  -1  13    1.46    1.23
  -4  -1  13   -1.68    1.29
  -4  -1  13   -0.09    0.80
  -4   1  13    0.79    0.76
  -4   1  13   -1.49    0.84
  -4   1  13    0.33    0.43
   4   1 -13    2.01    0.72
  -4   1  13   -0.03    0.87
  -4  -1  14    4.11    1.09
   4  -1 -14    3.89    0.96
  -4  -1  14    6.63    1.53
  -4  -1  14    2.57    1.63
  -4  -1  14    4.77    1.04
   4   1 -14    3.92    1.39
   4   1 -14    6.01    0.92
  -4   1  14    4.99    0.64
  -4   1  14    3.46    0.81
  -4   1  14    3.43    0.99
  -4   1  14    1.98    1.16
   4  -1 -15   -0.35    0.72
  -4  -1  15   -0.03    0.79
  -4  -1  15    0.31    1.16
  -4  -1  15   -0.69    1.49
  -4  -1  15    0.72    0.87
  -4   1  15    0.34    0.86
  -4   1  15    0.33    0.49
  -4   1  15   -0.07    1.02
   4   1 -15    0.49    0.68
  -4   1  15   -0.43    0.61
   4   1 -15    1.78    1.27
  -4  -1  16   14.93    2.12
   4  -1 -16   13.65    1.62
  -4  -1  16   17.01    1.77
  -4  -1  16   14.68    2.56
  -4  -1  16   13.26    1.45
  -4   1  16   15.28    1.72
  -4   1  16   12.08    1.33
   4   1 -16   15.87    2.10
   4   1 -16   15.57    1.33
  -4   1  16   13.06    1.92
  -4   1  16   13.30    1.03
  -4  -1  17    6.87    2.10
  -4  -1  17    8.72    1.31
  -4  -1  17    7.17    1.71
   4  -1 -17    5.86    1.27
  -4  -1  17    6.95    1.37
  -4   1  17    7.09    0.87
   4   1 -17    8.61    1.11
   4   1 -17    7.66    1.73
  -4   1  17    6.75    1.33
  -4   1  17    8.18    1.77
  -4   1  17    5.83    1.05
  -4  -1  18    6.56    2.18
   4  -1 -18    6.83    1.35
  -4  -1  18    6.17    1.37
  -4  -1  18    6.46    1.83
  -4  -1  18    6.93    1.30
  -4   1  18    5.62    0.85
  -4   1  18    5.83    1.61
   4   1 -18    4.88    1.63
   4   1 -18    7.62    1.07
  -4   1  18    5.11    1.31
  -4   1  18    5.09    1.10
  -4  -1  19   20.77    2.13
  -4  -1  19   22.21    3.26
  -4  -1  19   18.60    1.85
   4  -1 -19   23.86    2.02
  -4  -1  19   22.33    2.73
  -4   1  19   19.90    1.44
   4   1 -19   24.60    2.77
  -4   1  19   22.33    2.11
  -4   1  19   19.34    1.81
  -4   1  19   20.41    2.54
   4   1 -19   21.20    1.56
  -4  -1  20    3.39    1.57
   4  -1 -20    0.46    1.11
  -4  -1  20    0.46    1.10
  -4  -1  20    1.28    2.07
  -4  -1  20   -0.99    1.76
  -4   1  20   -0.45    1.41
  -4   1  20    1.72    1.28
   4   1 -20    1.22    1.42
  -4   1  20    0.89    0.84
   4   1 -20    1.11    0.85
  -4   1  20    1.41    1.00
  -4  -1  21   10.07    1.77
  -4  -1  21    8.74    2.16
  -4  -1  21    7.47    2.36
   4  -1 -21    8.37    1.67
  -4  -1  21    5.97    1.40
  -4   1  21   10.20    1.84
  -4   1  21    6.79    1.36
  -4   1  21    9.43    1.18
   4   1 -21    9.65    1.24
   4   1 -21    6.42    1.84
  -4   1  21    7.09    2.05
  -4  -1  22    5.64    1.90
  -4  -1  22    6.57    1.57
  -4  -1  22    7.76    2.51
   4  -1 -22    5.82    1.57
  -4  -1  22    5.73    1.60
  -4   1  22    6.91    1.91
   4   1 -22    6.09    1.94
  -4   1  22    6.77    1.61
  -4   1  22    3.97    1.03
  -4   1  22    5.14    1.39
   4   1 -22    7.18    1.17
  -4  -1  23    1.96    1.37
  -4  -1  23    0.22    1.13
  -4  -1  23    0.86    1.74
   4  -1 -23    1.35    1.27
  -4   1  23    1.42    1.16
   4   1 -23    2.03    1.66
  -4   1  23   -0.80    0.85
  -4   1  23    0.89    1.33
   4   1 -23    0.48    0.83
  -4   1  23    0.05    1.61
  -4  -1  24    3.09    1.50
   4  -1 -24    1.37    1.34
  -4  -1  24    2.12    2.17
  -4  -1  24    1.44    1.35
  -4  -1  24    2.41    1.88
   4   1 -24    2.14    1.75
   4   1 -24    2.93    1.03
  -4   1  24    0.97    1.62
  -4   1  24    1.32    1.20
  -4   1  24    0.46    0.98
  -4   1  24    2.55    1.59
  -4  -1  25    3.74    1.46
  -4  -1  25    6.58    2.32
  -4  -1  25    2.89    2.26
  -4  -1  25    3.50    1.62
   4  -1 -25    1.83    1.65
   4   1 -25    5.22    2.08
  -4   1  25    3.96    1.40
  -4   1  25    5.11    1.82
  -4   1  25    3.76    1.15
  -4  -1  26   -1.03    2.12
  -4  -1  26    0.82    1.85
   4  -1 -26    0.07    1.41
  -4  -1  26    1.37    1.46
  -4  -1  26    0.10    1.42
  -4   1  26   -0.27    1.10
  -4   1  26    0.02    1.70
   4   1 -26    2.27    1.90
  -4   1  26    1.16    1.56
  -4   1  26    1.42    1.31
  -4  -1  27    1.33    2.28
   4  -1 -27    2.01    1.56
  -4  -1  27    1.72    2.26
  -4  -1  27    0.64    1.47
  -4  -1  27    0.57    1.67
  -4   1  27    1.63    1.48
  -4   1  27   -0.01    1.74
  -4   1  27    1.07    1.21
  -4   1  27    1.40    1.70
   4   1 -27    3.53    2.07
   4  -1 -28    7.20    2.86
  -4  -1  28    6.74    1.99
  -4  -1  28    8.55    2.75
  -4  -1  28    8.96    2.98
  -4  -1  28    4.96    1.91
  -4   1  28    4.45    2.25
  -4   1  28    7.89    1.59
   4   1 -28    8.38    2.48
  -4   1  28    8.31    2.97
  -4  -1  29    2.06    1.93
  -4  -1  29    1.10    1.71
  -4  -1  29    2.29    2.52
   4  -1 -29    1.39    1.67
  -4  -1  29    2.98    2.62
  -4   1  29    0.72    1.36
  -4   1  29    3.72    2.15
  -4   1  29    0.07    1.90
  -4   1  29    0.75    1.59
   4   1 -29    2.74    2.16
   4  -1 -30    0.60    1.67
  -4  -1  30   -1.47    1.86
  -4  -1  30   -2.32    2.34
  -4  -1  30   -0.58    1.79
  -4  -1  30    2.51    2.54
  -4   1  30    0.73    1.95
   4   1 -30   -1.37    2.30
  -4   1  30    0.51    1.86
  -4   1  30    0.73    1.68
  -4   1  30    0.58    1.76
  -4  -1  31    4.04    2.07
   4  -1 -31    6.05    2.15
  -4  -1  31    3.99    2.66
  -4  -1  31    0.84    2.20
  -4  -1  31    6.02    2.96
  -4   1  31    7.49    2.57
  -4   1  31    3.64    1.66
  -4   1  31    2.17    2.23
  -4   1  31    6.49    2.25
   4  -2  30    1.14    1.86
   4  -2  30    3.67    2.38
   4  -2  30    7.46    3.13
   4  -2  30    0.14    2.59
   4  -2  30   -1.16    2.04
   4   2  30    0.45    1.58
   4   2  30    0.70    1.64
   4   2  30    2.00    1.59
   4   2  30    1.66    1.47
   4   2  30    0.13    1.61
   4  -2  29    0.16    2.10
   4  -2  29   -0.49    1.72
   4  -2  29   -0.81    1.92
   4  -2  29    2.17    2.62
   4  -2  29    1.94    2.42
   4   2  29   -0.92    1.47
   4   2  29   -0.54    1.42
   4   2  29    2.33    1.78
   4   2  29    2.47    1.42
   4  -2  28    0.22    1.84
   4  -2  28    1.59    1.59
   4  -2  28    3.35    2.05
   4  -2  28    0.38    2.22
   4  -2  28    4.40    2.67
   4   2  28    0.45    1.48
   4   2  28    2.23    1.54
  -4   2 -28    1.36    2.22
   4   2  28    0.23    1.34
   4   2  28   -0.09    1.30
   4   2  28    3.24    1.33
   4  -2  27    3.29    2.56
   4  -2  27    5.39    2.02
   4  -2  27    6.65    2.57
   4  -2  27    1.34    1.76
   4  -2  27    2.82    1.92
   4   2  27    2.82    1.35
   4   2  27    3.34    1.51
   4   2  27    2.46    1.41
   4   2  27    5.89    1.79
  -4   2 -27    5.76    2.58
   4  -2  26    3.52    1.83
   4  -2  26    4.67    2.08
   4  -2  26    6.94    2.68
   4  -2  26    9.30    2.91
   4  -2  26    8.17    2.11
   4   2  26    4.25    1.47
   4   2  26    7.21    1.38
   4  -2  25   -1.04    2.35
   4  -2  25    0.60    2.15
   4  -2  25    1.38    1.56
   4  -2  25    0.78    1.59
   4   2  25    1.02    1.32
   4   2  25   -1.05    0.89
   4   2  25    1.59    1.19
  -4   2 -25    2.36    2.42
   4  -2  24   -0.51    1.80
   4  -2  24   -0.62    1.94
   4  -2  24    0.64    1.20
   4  -2  24    1.13    1.31
   4  -2  24    0.47    1.43
   4   2  24    0.25    0.95
  -4   2 -24   -1.29    1.39
  -4   2 -24    1.72    2.14
   4   2  24   -0.07    0.99
   4   2  24   -1.05    1.16
   4  -2  23    1.83    2.29
   4  -2  23    2.87    1.56
   4  -2  23   -0.07    1.24
   4  -2  23    4.64    1.77
   4  -2  23    3.52    2.10
   4   2  23    3.24    1.40
  -4   2 -23    4.21    2.06
  -4   2 -23    5.13    2.33
   4   2  23    2.26    0.98
   4   2  23    3.00    1.18
   4  -2  22   -0.34    1.27
   4  -2  22    2.09    2.33
   4  -2  22    4.96    1.75
   4  -2  22    1.74    1.49
   4  -2  22    2.01    2.01
  -4   2 -22    1.92    1.91
  -4   2 -22    3.79    1.26
   4   2  22    2.33    1.26
  -4   2 -22    2.59    2.12
   4   2  22    1.80    1.03
   4  -2  21    6.55    1.65
   4  -2  21    6.46    1.67
   4  -2  21    6.58    2.58
   4  -2  21    8.42    1.68
   4   2  21   10.88    1.72
  -4   2 -21   10.13    2.72
  -4   2 -21   10.94    2.32
  -4   2 -21   11.90    1.44
   4  -2  20    5.29    1.57
   4  -2  20   -0.44    2.13
   4  -2  20    4.59    1.61
   4  -2  20    5.44    2.06
   4  -2  20    2.58    1.39
   4   2  20    2.80    1.26
   4   2  20    4.28    1.16
  -4   2 -20    3.96    1.92
  -4   2 -20    3.12    2.07
  -4   2 -20    5.16    1.09
   4  -2  19   12.98    3.02
   4  -2  19   16.78    2.08
   4  -2  19   13.84    1.92
   4  -2  19   12.46    2.45
   4  -2  19   15.99    2.09
  -4   2 -19   17.43    2.67
   4   2  19   15.96    1.79
   4   2  19   15.05    1.56
  -4   2 -19   17.27    1.63
   4  -2  18    0.92    1.60
   4  -2  18   -0.80    1.29
   4  -2  18    3.76    1.35
   4  -2  18   -1.37    1.94
   4  -2  18   -0.11    1.27
   4   2  18    1.19    0.82
  -4   2 -18    1.99    1.86
  -4   2 -18    2.10    0.79
  -4   2 -18    1.49    1.63
   4   2  18   -0.35    0.96
   4  -2  17    0.48    1.09
   4  -2  17   -0.46    1.30
   4  -2  17   -2.39    1.58
   4  -2  17    0.90    1.57
   4  -2  17   -0.08    1.12
  -4   2 -17    2.37    0.94
  -4   2 -17    0.04    1.64
   4   2  17    1.70    0.76
   4   2  17    0.72    0.96
  -4   2 -17    2.90    1.48
   4  -2  16    0.79    0.84
   4  -2  16    0.51    0.85
   4  -2  16    1.56    1.56
   4  -2  16   -2.51    1.56
   4  -2  16   -0.39    1.14
  -4   2 -16    2.32    1.77
  -4   2 -16    1.46    1.12
   4   2  16    0.00    0.62
   4   2  16   -0.71    0.79
  -4   2 -16    0.60    0.83
   4  -2  15   -0.40    0.73
   4  -2  15   -2.98    1.34
   4  -2  15    1.40    1.51
   4  -2  15   -1.16    1.10
   4  -2  15    1.09    1.12
   4   2  15   -0.87    0.71
  -4   2 -15   -1.50    1.38
   4   2  15    0.03    0.58
  -4   2 -15    0.30    1.15
  -4   2 -15    1.83    0.87
   4  -2  14   46.49    2.85
   4  -2  14   46.21    3.40
   4  -2  14   48.44    2.64
   4  -2  14   46.54    3.29
   4   2  14   57.83    2.72
  -4   2 -14   50.58    3.67
   4   2  14   49.24    2.07
  -4   2 -14   50.89    3.10
  -4   2 -14   45.75    2.32
   4  -2  13    4.45    1.79
   4  -2  13    5.53    1.21
   4  -2  13    4.24    1.59
   4  -2  13    6.69    1.40
  -4   2 -13    8.29    1.13
   4   2  13    7.74    0.87
   4   2  13    6.05    0.75
  -4   2 -13    5.14    1.85
  -4   2 -13    9.63    1.77
   4  -2  12  103.50    4.71
   4  -2  12  103.69    5.10
   4  -2  12  107.46    4.31
   4  -2  12  102.11    4.03
  -4   2 -12  105.43    4.73
   4   2  12  105.17    3.36
  -4   2 -12  101.47    3.74
  -4   2 -12   98.72    5.05
   4   2  12  100.79    3.30
   4  -2  11  318.86   10.12
   4  -2  11  316.46   10.68
   4  -2  11  328.66   11.11
   4  -2  11  304.25    9.80
  -4   2 -11  317.25    9.66
   4   2  11  295.74    9.05
   4   2  11  316.44    9.13
  -4   2 -11  326.49   10.72
  -4   2 -11  326.52   11.17
   4  -2  10   64.72    3.37
   4  -2  10   66.46    2.91
   4  -2  10   65.80    3.08
  -4   2 -10   68.61    3.53
   4   2  10   65.81    2.11
  -4   2 -10   61.93    2.68
   4   2  10   66.16    2.08
  -4   2 -10   66.44    4.10
   4  -2   9    5.47    1.16
   4  -2   9    5.90    1.05
   4  -2   9    4.88    1.37
   4  -2   9    2.32    1.56
  -4   2  -9    6.97    1.73
   4   2   9    5.22    0.36
   4   2   9    6.22    0.35
  -4   2  -9    5.99    0.89
  -4   2  -9    7.43    1.50
   4  -2   8    0.93    1.47
   4  -2   8    3.44    0.90
   4  -2   8    2.29    1.17
   4  -2   8    2.53    0.88
  -4   2  -8   -0.30    1.19
  -4   2  -8    3.90    0.87
  -4   2  -8    2.44    1.13
   4  -2   7   38.67    2.02
   4  -2   7   34.52    2.58
   4  -2   7   36.45    2.36
   4  -2   7   33.81    2.02
  -4   2  -7   37.26    2.07
  -4   2  -7   35.88    1.79
  -4   2  -7   40.75    2.72
  -4   2  -7   38.42    2.35
   4  -2   6    7.37    1.54
  -4  -2  -6    6.71    0.39
   4  -2   6    4.33    1.42
   4  -2   6    9.72    1.12
   4  -2   6    7.86    1.13
   4   2   6    7.24    0.39
   4   2   6    7.89    0.99
  -4   2  -6    8.63    1.67
  -4   2  -6    8.21    0.96
   4  -2   5    3.52    0.89
   4  -2   5    7.04    1.04
  -4  -2  -5    7.34    0.50
   4  -2   5    4.63    1.14
   4  -2   5    3.45    1.31
  -4   2  -5    4.33    0.93
   4   2   5    5.88    0.33
   4   2   5    6.33    0.89
   4   2   5    4.99    0.45
  -4   2  -5    6.85    0.90
  -4   2  -5    6.40    1.44
  -4  -2  -4    8.47    0.70
   4  -2   4    8.33    1.03
   4  -2   4    9.10    1.53
   4  -2   4    9.42    1.35
  -4  -2  -4    8.93    0.63
   4   2   4    9.13    1.01
  -4   2  -4    8.46    1.09
   4   2   4    9.31    0.51
   4   2   4    8.02    0.63
  -4   2  -4    6.34    1.42
   4  -2   3    2.64    0.93
  -4  -2  -3    2.55    0.49
   4  -2   3    0.76    1.00
   4  -2   3    2.41    0.75
   4  -2   3    2.84    0.78
   4   2   3    3.43    0.79
  -4   2  -3    2.70    0.79
  -4   2  -3    2.66    0.74
   4   2   3    2.49    0.51
   4   2   3    2.25    0.37
  -4   2  -3    1.86    1.05
   4  -2   2    4.57    0.99
   4  -2   2    2.36    1.04
  -4  -2  -2    4.65    0.66
   4  -2   2    5.19    0.74
   4  -2   2    5.00    0.84
   4   2   2    4.65    0.68
   4   2   2    5.23    0.84
   4   2   2    3.77    0.50
  -4   2  -2    4.89    0.83
  -4   2  -2    3.44    0.73
  -4   2  -2    4.14    1.16
  -4  -2  -1   -0.01    0.53
   4  -2   1   -1.71    0.75
   4  -2   1    0.83    0.52
   4  -2   1    1.03    0.64
  -4  -2  -1    0.59    0.18
   4  -2   1    0.07    0.71
  -4  -2  -1    0.14    0.67
  -4  -2  -1    0.38    0.17
   4   2   1    0.27    0.39
   4   2   1    0.53    0.70
  -4   2  -1   -0.62    0.53
   4   2   1    0.74    0.59
  -4   2  -1   -0.64    0.73
  -4   2  -1    0.34    0.56
  -4  -2   0   29.75    1.61
   4  -2   0   28.07    1.66
   4  -2   0   28.51    1.30
  -4  -2   0   24.48    1.13
  -4  -2   0   29.96    1.56
   4  -2   0   28.16    1.75
  -4  -2   0   27.65    1.09
   4  -2   0   29.55    1.28
   4  -2   0   29.15    1.52
  -4  -2   0   26.92    1.71
   4   2   0   27.59    1.88
   4   2   0   30.77    1.39
  -4   2   0   28.97    1.51
   4   2   0   27.95    1.58
  -4   2   0   29.31    1.44
  -4   2   0   28.86    1.81
  -4  -2   1    0.68    0.49
  -4  -2   1    1.29    0.71
   4  -2  -1    1.25    0.55
   4  -2  -1    0.49    0.77
  -4  -2   1    1.36    0.46
   4  -2  -1    1.14    0.36
   4  -2  -1    1.63    0.69
   4  -2  -1    1.73    0.40
  -4  -2   1    1.63    0.71
  -4  -2   1    1.26    0.87
   4   2  -1    0.74    0.54
   4   2  -1    1.09    0.73
  -4   2   1    1.92    0.58
  -4   2   1    0.95    0.58
  -4   2   1    0.96    0.77
   4  -2  -2    0.27    0.26
   4  -2  -2    1.00    0.70
  -4  -2   2    1.08    0.77
  -4  -2   2   -0.79    0.45
  -4  -2   2    0.29    0.76
   4  -2  -2    0.36    0.50
  -4  -2   2   -0.26    0.46
  -4  -2   2    0.62    0.95
   4   2  -2    0.32    0.75
   4   2  -2    0.93    0.78
   4   2  -2    0.25    0.55
  -4   2   2   -0.31    0.47
  -4   2   2   -0.81    0.63
  -4   2   2    0.24    0.48
  -4  -2   3   21.27    1.28
   4  -2  -3   21.67    1.15
  -4  -2   3   21.81    1.83
  -4  -2   3   23.48    1.30
  -4  -2   3   22.07    1.54
  -4  -2   3   22.79    1.58
  -4   2   3   22.94    1.16
  -4   2   3   22.49    1.12
   4   2  -3   22.34    1.43
  -4   2   3   23.15    1.57
   4   2  -3   19.52    1.57
   4   2  -3   25.80    1.62
  -4  -2   4   33.80    2.32
  -4  -2   4   38.67    2.18
  -4  -2   4   35.86    1.92
   4  -2  -4   37.10    1.49
  -4  -2   4   36.45    1.80
   4   2  -4   35.73    2.10
   4   2  -4   40.21    1.90
  -4   2   4   33.32    1.48
  -4   2   4   38.06    1.73
   4   2  -4   40.04    1.98
  -4   2   4   37.59    1.45
  -4  -2   5    7.10    1.21
  -4  -2   5    8.23    1.01
  -4  -2   5    8.15    1.15
  -4  -2   5    7.43    1.50
   4   2  -5    7.82    1.01
  -4   2   5    8.08    0.74
  -4   2   5    7.67    0.63
   4   2  -5    8.48    1.33
   4   2  -5    8.75    1.16
  -4   2   5    7.06    0.83
  -4  -2   6    8.53    1.26
  -4  -2   6    9.56    1.13
  -4  -2   6    6.79    1.52
   4   2  -6    6.21    1.31
   4   2  -6    8.65    1.68
  -4   2   6    9.36    0.89
   4   2  -6    7.67    1.09
  -4   2   6    9.10    0.67
  -4   2   6    8.45    0.72
  -4  -2   7   10.75    1.22
   4  -2  -7    8.55    0.72
  -4  -2   7   10.22    1.16
  -4  -2   7   10.11    1.49
  -4  -2   7    7.98    1.79
  -4   2   7   10.55    0.89
  -4   2   7   10.47    0.72
   4   2  -7    9.93    1.57
  -4   2   7   10.14    0.79
   4   2  -7    8.99    1.22
   4   2  -7   10.88    1.22
  -4  -2   8   40.35    2.12
  -4  -2   8   37.11    2.82
  -4  -2   8   39.99    2.13
  -4  -2   8   40.07    2.46
   4  -2  -8   37.27    1.56
  -4   2   8   36.72    1.46
  -4   2   8   35.41    1.48
   4   2  -8   39.15    2.48
   4   2  -8   37.91    2.15
  -4   2   8   38.15    1.58
   4   2  -8   37.85    1.91
   4  -2  -9    0.62    0.42
  -4  -2   9    1.24    0.87
  -4  -2   9   -0.63    0.94
  -4  -2   9    1.10    0.94
  -4  -2   9    0.07    1.31
   4   2  -9    1.94    0.92
  -4   2   9    1.17    0.69
   4   2  -9    0.97    0.82
   4   2  -9   -0.14    0.93
  -4   2   9    1.89    0.52
  -4   2   9    0.11    0.43
  -4  -2  10    2.05    1.21
   4  -2 -10    2.47    0.54
  -4  -2  10   -0.90    1.31
  -4  -2  10    2.43    1.02
  -4  -2  10    3.82    1.09
  -4   2  10    2.36    0.50
  -4   2  10    3.47    0.53
   4   2 -10    3.79    0.97
   4   2 -10    2.94    0.92
   4   2 -10    1.71    1.08
  -4   2  10    2.84    0.61
  -4  -2  11   -0.61    0.67
  -4  -2  11    0.14    0.89
  -4  -2  11   -2.52    1.34
  -4  -2  11   -0.25    1.09
   4  -2 -11    0.01    0.43
   4   2 -11    0.00    0.61
   4   2 -11   -0.53    1.05
  -4   2  11    0.62    0.48
  -4   2  11   -0.29    0.40
  -4  -2  12    0.49    1.18
  -4  -2  12    0.41    0.89
  -4  -2  12   -1.82    1.41
  -4  -2  12    0.08    0.72
   4  -2 -12    0.26    0.45
   4   2 -12   -2.21    0.99
  -4   2  12   -0.15    0.49
  -4   2  12   -0.01    0.43
   4   2 -12   -0.48    0.55
  -4  -2  13    0.14    1.64
  -4  -2  13    1.43    1.03
  -4  -2  13    2.28    1.03
  -4  -2  13    0.03    1.27
  -4   2  13    0.15    0.71
   4   2 -13    0.99    1.20
  -4   2  13    2.62    0.63
  -4   2  13    2.14    0.66
   4   2 -13    1.47    0.88
  -4  -2  14    0.07    1.04
   4  -2 -14    0.03    0.30
  -4  -2  14    0.74    1.37
  -4  -2  14   -2.67    1.37
  -4  -2  14    0.70    1.08
   4   2 -14    0.58    1.16
  -4   2  14    0.03    0.59
   4   2 -14    2.85    0.94
  -4   2  14   -0.41    0.72
  -4   2  14   -0.02    0.52
  -4  -2  15    3.09    1.21
  -4  -2  15   -0.46    1.82
  -4  -2  15    3.55    1.53
  -4  -2  15    3.57    1.30
   4   2 -15    4.43    1.06
  -4   2  15    2.66    0.72
  -4   2  15    3.99    1.08
   4   2 -15    3.17    1.62
  -4   2  15    4.42    0.85
  -4  -2  16    1.55    1.12
  -4  -2  16    3.64    1.30
  -4  -2  16    0.15    1.95
  -4  -2  16    3.43    1.62
  -4   2  16    2.99    0.57
  -4   2  16    5.23    1.23
  -4   2  16    2.99    0.90
  -4   2  16    3.47    0.79
   4   2 -16    3.89    1.70
   4   2 -16    2.70    1.04
  -4  -2  17    1.26    1.59
  -4  -2  17   -1.74    1.81
  -4  -2  17    0.00    0.91
  -4  -2  17    0.15    1.12
  -4   2  17    0.37    0.96
   4   2 -17    0.33    0.93
   4   2 -17    0.91    1.45
  -4   2  17   -0.37    0.50
  -4   2  17    0.95    0.74
   4  -2 -18    0.52    1.28
  -4  -2  18   -0.45    1.34
  -4  -2  18    1.81    1.26
  -4  -2  18   -1.51    1.67
  -4  -2  18    1.64    1.25
  -4   2  18    1.01    0.78
  -4   2  18    0.80    0.87
  -4   2  18    0.73    1.07
   4   2 -18    1.53    1.00
   4   2 -18    1.28    1.26
  -4   2  18    1.25    0.59
  -4  -2  19   22.13    3.00
  -4  -2  19   24.57    2.30
  -4  -2  19   26.39    2.62
  -4  -2  19   25.10    3.68
   4  -2 -19   23.69    1.87
  -4   2  19   28.66    1.45
   4   2 -19   27.54    1.97
  -4   2  19   26.59    2.26
  -4   2  19   25.70    1.85
   4   2 -19   30.25    3.30
  -4   2  19   25.26    1.91
   4  -2 -20    2.86    1.06
  -4  -2  20    2.52    2.49
  -4  -2  20    3.03    1.38
  -4  -2  20    3.00    1.91
  -4  -2  20    2.93    1.29
  -4   2  20    3.08    1.06
  -4   2  20    3.26    0.77
   4   2 -20    3.75    1.88
  -4   2  20    1.66    0.92
   4   2 -20    3.69    1.17
  -4   2  20    1.88    1.29
  -4  -2  21    1.16    1.69
  -4  -2  21    2.50    1.30
   4  -2 -21    0.33    0.92
  -4  -2  21    0.13    1.19
  -4  -2  21   -1.04    1.97
   4   2 -21   -1.76    1.45
  -4   2  21   -0.40    1.16
  -4   2  21    0.96    0.95
  -4   2  21    0.25    0.68
  -4   2  21    0.33    0.88
   4   2 -21   -0.98    0.82
  -4  -2  22   -0.55    2.05
   4  -2 -22    1.20    1.01
  -4  -2  22    0.69    1.31
  -4  -2  22    1.00    1.86
  -4  -2  22    0.30    1.44
  -4   2  22   -0.20    0.93
  -4   2  22    0.82    0.99
   4   2 -22    0.50    1.52
  -4   2  22    0.19    0.84
   4   2 -22    0.94    0.97
  -4   2  22   -0.02    1.23
  -4  -2  23   -0.31    1.31
  -4  -2  23   -0.59    1.51
  -4  -2  23   -0.90    1.62
  -4  -2  23   -0.85    2.13
   4  -2 -23   -0.49    0.96
   4   2 -23   -0.59    1.56
  -4   2  23   -0.39    0.76
  -4   2  23    0.14    1.05
  -4   2  23   -0.96    1.18
  -4  -2  24   -1.29    1.90
   4  -2 -24    0.54    1.02
  -4  -2  24   -0.36    1.48
  -4  -2  24    0.93    1.64
  -4  -2  24   -2.13    2.09
  -4   2  24    0.18    1.04
   4   2 -24   -0.86    1.75
  -4   2  24   -0.62    1.25
  -4   2  24   -0.07    0.85
   4   2 -24    0.87    1.21
  -4   2  24    1.52    1.13
   4  -2 -25    1.31    1.18
  -4  -2  25    2.07    2.58
  -4  -2  25   -0.02    1.88
  -4  -2  25    0.65    1.51
   4   2 -25    1.09    2.07
  -4   2  25    1.50    1.19
  -4   2  25    0.91    1.23
   4   2 -25   -0.46    0.98
  -4   2  25    0.81    0.96
  -4  -2  26   -1.37    1.51
  -4  -2  26   -0.90    2.14
  -4  -2  26    1.84    2.39
  -4  -2  26   -0.78    1.64
   4  -2 -26    0.67    1.19
   4   2 -26   -0.81    1.91
  -4   2  26    0.97    1.54
   4   2 -26   -0.69    0.97
  -4   2  26   -0.28    0.94
  -4   2  26   -0.04    1.21
  -4   2  26    1.77    1.29
  -4  -2  27   -0.93    2.36
  -4  -2  27    3.15    2.54
  -4  -2  27   -0.10    1.80
   4  -2 -27   -0.19    1.20
   4   2 -27   -0.21    1.00
  -4   2  27   -0.53    1.30
   4   2 -27    1.76    1.96
  -4   2  27    0.43    1.13
  -4   2  27    0.86    1.37
  -4   2  27    0.69    1.55
  -4  -2  28    7.38    3.10
  -4  -2  28    7.53    3.01
  -4  -2  28    5.79    2.08
  -4  -2  28    7.53    2.20
   4  -2 -28    7.93    1.87
  -4   2  28    8.46    1.94
  -4   2  28    5.94    1.82
   4   2 -28    8.41    2.72
  -4   2  28   11.15    2.28
  -4   2  28    4.32    1.34
   4   2 -28    3.24    1.24
  -4  -2  29    2.73    2.35
  -4  -2  29    1.23    4.58
  -4  -2  29    5.43    3.07
  -4  -2  29    1.90    2.16
   4  -2 -29    2.47    1.63
  -4   2  29    2.12    1.27
   4   2 -29    5.54    2.61
   4   2 -29    4.33    1.31
  -4   2  29    6.05    1.97
  -4   2  29    2.47    1.71
  -4   2  29    4.67    1.86
  -4  -2  30    0.30    2.09
  -4  -2  30    3.16    2.79
  -4  -2  30    2.36    2.88
  -4  -2  30   -0.47    2.10
   4  -2 -30    0.03    1.55
  -4  -2  30    0.77    1.84
  -4   2  30    0.35    1.62
  -4   2  30    1.93    1.85
  -4   2  30   -0.29    1.35
   4   2 -30    0.57    2.36
  -4   2  30    0.72    1.79
   4  -3  27    0.45    2.54
   4  -3  27    1.42    2.05
   4  -3  27    1.62    1.70
   4  -3  27   -0.84    2.39
   4  -3  27    0.48    2.78
   4   3  27   -2.50    0.96
   4   3  27    1.25    1.09
   4   3  27   -0.11    0.82
   4   3  27   -1.42    1.24
   4   3  27    0.22    1.23
   4  -3  26    1.66    2.02
   4  -3  26    4.21    1.81
   4  -3  26    5.63    2.91
   4  -3  26    5.72    2.96
   4  -3  26    5.40    2.42
  -4   3 -26    3.40    1.30
   4   3  26    3.31    1.30
   4   3  26    3.21    1.07
   4   3  26    4.41    1.41
   4   3  26    5.37    1.00
   4  -3  25    5.36    1.86
   4  -3  25    1.24    1.93
   4  -3  25    3.64    2.70
   4  -3  25    2.67    1.92
   4  -3  25    2.72    2.64
  -4   3 -25    2.35    1.14
   4   3  25    3.52    0.82
  -4   3 -25    2.54    2.17
   4   3  25    3.87    1.26
   4   3  25    2.99    1.00
   4  -3  24    3.11    2.01
   4  -3  24    3.53    3.11
   4  -3  24    7.35    1.97
   4  -3  24    2.65    2.67
   4  -3  24   -0.45    1.80
  -4   3 -24    1.61    2.10
  -4   3 -24    2.54    0.98
   4   3  24    2.11    0.67
   4   3  24    2.07    0.88
  -4   3 -24    3.65    2.77
   4  -3  23   -1.72    1.18
   4  -3  23   -0.58    1.38
   4  -3  23    0.68    2.33
   4  -3  23    1.74    2.19
   4  -3  23   -0.02    1.66
  -4   3 -23    0.83    1.88
  -4   3 -23    0.88    2.23
   4   3  23   -0.42    0.65
   4   3  23   -0.27    0.49
  -4   3 -23    0.40    1.03
   4  -3  22    4.42    2.26
   4  -3  22    2.64    1.86
   4  -3  22    2.25    2.33
   4  -3  22    2.74    1.50
   4  -3  22    1.55    3.04
  -4   3 -22    3.22    1.92
  -4   3 -22    1.45    1.06
   4   3  22    2.06    0.61
   4   3  22    1.63    0.68
  -4   3 -22    3.78    2.21
   4  -3  21    0.85    1.45
   4  -3  21    0.01    1.82
   4  -3  21    1.04    1.62
   4  -3  21   -0.52    1.28
  -4   3 -21    1.67    1.89
  -4   3 -21    1.13    1.05
   4   3  21    0.19    0.39
  -4   3 -21    2.56    2.16
   4  -3  20   -1.32    1.31
   4  -3  20   -0.18    1.88
   4  -3  20    2.64    1.66
   4  -3  20    0.83    1.45
   4  -3  20   -2.69    2.14
  -4   3 -20    2.07    2.35
  -4   3 -20    0.16    0.90
  -4   3 -20    3.33    2.33
   4  -3  19   -0.37    1.38
   4  -3  19    1.24    1.89
   4  -3  19   -0.19    1.32
   4  -3  19   -1.63    2.02
   4  -3  19    0.32    1.46
  -4   3 -19    0.73    2.06
  -4   3 -19    0.42    0.93
  -4   3 -19    0.65    1.67
   4  -3  18    2.11    1.52
   4  -3  18    1.78    1.39
   4  -3  18    1.83    1.32
   4  -3  18    1.81    1.82
   4  -3  18   -2.41    1.90
  -4   3 -18    3.64    2.14
  -4   3 -18    0.41    1.14
  -4   3 -18    2.44    1.78
   4  -3  17    5.92    1.63
   4  -3  17    3.22    2.29
   4  -3  17    9.22    2.21
   4  -3  17    5.18    2.84
   4  -3  17    7.90    1.82
  -4   3 -17    8.63    1.41
  -4   3 -17    9.70    2.13
  -4   3 -17    8.61    2.36
   4  -3  16    4.95    1.64
   4  -3  16    6.30    1.97
   4  -3  16    6.67    1.54
   4  -3  16    6.79    1.60
   4  -3  16    5.21    2.39
  -4   3 -16   10.40    2.17
  -4   3 -16    6.63    2.26
  -4   3 -16    7.87    1.34
   4  -3  15    0.17    1.14
   4  -3  15   -3.96    1.74
   4  -3  15    1.97    1.33
   4  -3  15   -0.26    1.27
   4  -3  15    0.17    1.64
  -4   3 -15    0.48    1.38
  -4   3 -15   -0.02    1.81
  -4   3 -15    0.55    0.76
   4  -3  14    4.41    1.69
   4  -3  14    3.69    1.43
   4  -3  14    4.70    1.35
   4  -3  14    0.34    2.18
  -4   3 -14    3.54    2.08
  -4   3 -14    7.61    1.34
  -4   3 -14    8.41    1.93
   4  -3  13    0.44    1.25
   4  -3  13    1.01    1.25
   4  -3  13    0.10    1.42
   4  -3  13    0.07    1.06
   4  -3  13   -4.71    1.71
   4   3  13    0.92    0.87
  -4   3 -13   -0.02    0.97
  -4   3 -13    0.62    1.66
  -4   3 -13    1.32    1.43
   4  -3  12   25.34    2.81
   4  -3  12   19.46    2.99
   4  -3  12   27.18    2.32
   4  -3  12   22.00    2.22
   4  -3  12   20.81    2.11
   4   3  12   22.63    1.64
  -4   3 -12   22.39    1.93
  -4   3 -12   20.62    2.53
  -4   3 -12   27.76    3.25
   4  -3  11   41.03    3.07
   4  -3  11   34.47    2.55
   4  -3  11   43.00    2.63
   4  -3  11   32.81    3.31
   4  -3  11   40.43    2.50
  -4   3 -11   39.30    3.35
  -4   3 -11   35.70    2.20
  -4   3 -11   40.60    2.97
   4   3  11   39.19    2.13
   4  -3  10    0.71    1.07
   4  -3  10    0.59    0.95
   4  -3  10   -0.53    1.00
   4  -3  10    0.06    1.24
  -4   3 -10    0.83    0.90
  -4   3 -10   -1.68    1.30
  -4   3 -10    0.03    1.25
   4   3  10    0.06    0.83
[truncated: 1,836,401 more chars]
